# Supplementary material for: (E)-3-Isopropyl-1-methyl-2,6-di­phenyl­piperidin-4-one O-nicotinoyl oxime
Source: Acta Crystallogr Sect E Struct Rep Online. 2014 Apr 12;70(Pt 5):o551. doi: 10.1107/S1600536814007363 (PMC4011261; doi:10.1107/S1600536814007363)
Supplement: Supplementary file 1 [file e-70-0o551-sup1.cif]

##############################################################################
#                                                                            #
# This CIF contains the data in a paper accepted for publication in          #
# Acta Crystallographica Section E. It conforms to the requirements of       #
# Notes for Authors for Acta Crystallographica Section E, and has been       #
# peer reviewed under the auspices of the IUCr Commission on Journals.       #
#                                                                            #
# Full details of the Crystallographic Information File format               #
# are given in the paper "The Crystallographic Information File (CIF):       #
# a New Standard Archive File for Crystallography" by S. R. Hall, F. H.      #
# Allen and I. D. Brown [Acta Cryst. (1991), A47, 655-685].                  #
#                                                                            #
# The current version of the core CIF dictionary is obtainable from          #
# ftp://ftp.iucr.org/pub/cif_core.dic.                                       #
#                                                                            #
# Software is freely available for graphical display of the structure(s)     #
# in this CIF. For information consult the CIF software page                 #
# http://www.iucr.org/resources/cif/software.                                #
#                                                                            #
# This file may be used for bona fide research purposes within the           #
# scientific community so long as proper attribution is given to the journal # 
# article from which it was obtained.                                        #
#                                                                            #
##############################################################################
data_global
_audit_creation_method     SHELXL-97
_journal_date_recd_electronic     2013-12-27
_journal_date_accepted     2014-04-02
_journal_name_full     'Acta Crystallographica, Section E'
_journal_year     2014
_journal_volume     70
_journal_issue      5
_journal_page_first     o551
_journal_page_last     o551
_journal_paper_category     QO
_journal_paper_doi     10.1107/S1600536814007363
_journal_coeditor_code     SU2680
_publ_contact_author_name     'Prof. Velmurugan D.'
_publ_contact_author_address
;
    Centre of Advanced Study in Crystallography and Biophysics
    University of Madras
    Maraimalai Campus (Guindy Campus)
    Chennai 600 025
    India
;
_publ_contact_author_email     'shirai2011@gmail.com'
_publ_contact_author_fax     '044 091 2499 3057'
_publ_contact_author_phone     '044 091 2448 4170'
_publ_section_title
;
(<i>E</i>)-3-Isopropyl-1-methyl-2,6-diphenylpiperidin-4-one <i>O</i>-nicotinoyl
oxime
;
_publ_section_title_footnote     .
loop_
    _publ_author_name
    _publ_author_address
    'T. Vinuchakkaravarthy'
;
Centre of Advanced Study in Crystallography and Biophysics
University of Madras
Maraimalai Campus (Guindy Campus)
Chennai 600 025
India
;
    'R. Sivakumar'
;
Department of Chemistry
Annamalai University
Annamalai Nagar
Chidambaram 608 002
India
;
    'T. Srinivasan'
;
Centre of Advanced Study in Crystallography and Biophysics
University of Madras
Maraimalai Campus (Guindy Campus)
Chennai 600 025
India
;
    'V. Thanikachalam'
;
Department of Chemistry
Annamalai University
Annamalai Nagar
Chidambaram 608 002
India
;
    'Velmurugan, D.'
;
Centre of Advanced Study in Crystallography and Biophysics
University of Madras
Maraimalai Campus (Guindy Campus)
Chennai 600 025
India
;
data_I
_database_code_depnum_ccdc_archive     'CCDC 995062'
_chemical_name_systematic
;
(<i>E</i>)-3-Isopropyl-1-methyl-2,6-diphenylpiperidin-4-one
<i>O</i>-nicotinoyl oxime
;
_chemical_name_common     ?
_chemical_formula_moiety     'C27 H29 N3 O2'
_chemical_formula_sum     'C27 H29 N3 O2'
_chemical_formula_iupac     'C27 H29 N3 O2'
_chemical_formula_weight     427.53
_chemical_melting_point     ?
_symmetry_cell_setting     orthorhombic
_symmetry_space_group_name_H-M     'P n a 21'
_symmetry_space_group_name_Hall     'P 2c -2n'
loop_
    _symmetry_equiv_pos_as_xyz
    'x, y, z'
    '-x, -y, z+1/2'
    '-x+1/2, y+1/2, z+1/2'
    'x+1/2, -y+1/2, z'
_cell_length_a     12.7717(6)
_cell_length_b     16.2765(7)
_cell_length_c     11.4109(9)
_cell_angle_alpha     90.00
_cell_angle_beta     90.00
_cell_angle_gamma     90.00
_cell_volume     2372.1(2)
_cell_formula_units_Z     4
_cell_measurement_reflns_used     5117
_cell_measurement_theta_min     2.03
_cell_measurement_theta_max     28.27
_cell_measurement_temperature     293(2)
_exptl_crystal_description     block
_exptl_crystal_colour     colourless
_exptl_crystal_size_max     0.20
_exptl_crystal_size_mid     0.20
_exptl_crystal_size_min     0.20
_exptl_crystal_density_diffrn     1.197
_exptl_crystal_density_meas     ?
_exptl_crystal_density_method     'not measured'
_exptl_crystal_F_000     912
_exptl_absorpt_coefficient_mu     0.076
_exptl_absorpt_correction_type     multi-scan
_exptl_absorpt_process_details     '(<i>SADABS</i>; Bruker, 2008)'
_exptl_absorpt_correction_T_min     0.4914
_exptl_absorpt_correction_T_max     0.7457
_exptl_special_details     ?
_diffrn_ambient_temperature     293(2)
_diffrn_radiation_type     MoK\a
_diffrn_radiation_wavelength     0.71073
_diffrn_radiation_source     'fine-focus sealed tube'
_diffrn_radiation_monochromator     graphite
_diffrn_measurement_device_type     'Bruker SMART APEXII CCD'
_diffrn_measurement_method     '\w amd \f scans'
_diffrn_reflns_number     11654
_diffrn_reflns_av_R_equivalents     0.0448
_diffrn_reflns_av_sigmaI/netI     0.0568
_diffrn_reflns_theta_min     2.03
_diffrn_reflns_theta_max     28.27
_diffrn_reflns_theta_full     28.27
_diffrn_measured_fraction_theta_max     0.982
_diffrn_measured_fraction_theta_full     0.982
_diffrn_reflns_limit_h_min     -16
_diffrn_reflns_limit_h_max     14
_diffrn_reflns_limit_k_min     -21
_diffrn_reflns_limit_k_max     16
_diffrn_reflns_limit_l_min     -12
_diffrn_reflns_limit_l_max     15
_refine_special_details
;
Refinement of <i>F</i>^2^ against ALL reflections. The weighted <i>R</i>-factor
<i>wR</i> and goodness of fit <i>S</i> are based on <i>F</i>^2^, conventional
<i>R</i>-factors <i>R</i> are based on <i>F</i>, with <i>F</i> set to zero for
negative <i>F</i>^2^. The threshold expression of <i>F</i>^2^ >
\s(<i>F</i>^2^) is used only for calculating <i>R</i>-factors(gt) <i>etc</i>.
and is not relevant to the choice of reflections for refinement.
<i>R</i>-factors based on <i>F</i>^2^ are statistically about twice as large
as those based on <i>F</i>, and <i>R</i>- factors based on ALL data will be
even larger.
;
_reflns_number_total     5117
_reflns_number_gt     2975
_reflns_threshold_expression     I>2\s(I)
_refine_ls_structure_factor_coef     Fsqd
_refine_ls_matrix_type     full
_refine_ls_R_factor_all     0.1014
_refine_ls_R_factor_gt     0.0471
_refine_ls_wR_factor_gt     0.1061
_refine_ls_wR_factor_ref     0.1324
_refine_ls_goodness_of_fit_ref     1.027
_refine_ls_restrained_S_all     1.027
_refine_ls_number_reflns     5117
_refine_ls_number_parameters     292
_refine_ls_number_restraints     1
_refine_ls_hydrogen_treatment     constr
_refine_ls_weighting_scheme     calc
_refine_ls_weighting_details
         'calc w=1/[\s^2^(Fo^2^)+(0.0556P)^2^+0.1257P] where P=(Fo^2^+2Fc^2^)/3'
_atom_sites_solution_hydrogens     geom
_atom_sites_solution_primary     direct
_atom_sites_solution_secondary     difmap
_refine_ls_shift/su_max     0.000
_refine_ls_shift/su_mean     0.000
_refine_diff_density_max     0.149
_refine_diff_density_min     -0.137
_refine_ls_extinction_method     none
_refine_ls_extinction_coef     ?
loop_
    _atom_type_symbol
    _atom_type_description
    _atom_type_scat_dispersion_real
    _atom_type_scat_dispersion_imag
    _atom_type_scat_source
    'C' 'C' 0.0033 0.0016
                         'International Tables Vol C Tables 4.2.6.8 and 6.1.1.4'
    'H' 'H' 0.0000 0.0000
                         'International Tables Vol C Tables 4.2.6.8 and 6.1.1.4'
    'N' 'N' 0.0061 0.0033
                         'International Tables Vol C Tables 4.2.6.8 and 6.1.1.4'
    'O' 'O' 0.0106 0.0060
                         'International Tables Vol C Tables 4.2.6.8 and 6.1.1.4'
_computing_data_collection     'APEX2 (Bruker, 2008)'
_computing_cell_refinement     'SAINT (Bruker, 2008)'
_computing_data_reduction     'SAINT (Bruker, 2008)'
_computing_structure_solution     'SHELXS97 (Sheldrick, 2008)'
_computing_structure_refinement     'SHELXL97 (Sheldrick, 2008)'
_computing_molecular_graphics     'ORTEP-3 for Windows (Farrugia, 2012)'
_computing_publication_material
                            'SHELXL97 (Sheldrick, 2008) and PLATON (Spek, 2009)'
loop_
    _atom_site_type_symbol
    _atom_site_label
    _atom_site_fract_x
    _atom_site_fract_y
    _atom_site_fract_z
    _atom_site_U_iso_or_equiv
    _atom_site_adp_type
    _atom_site_calc_flag
    _atom_site_refinement_flags
    _atom_site_occupancy
    _atom_site_symmetry_multiplicity
    _atom_site_disorder_assembly
    _atom_site_disorder_group
    C C1 0.20093(18) 0.54079(15) 0.4090(2) 0.0521(6) Uani d . 1 1 . .
    H H1 0.1920 0.5854 0.3523 0.063 Uiso calc R 1 1 . .
    C C2 0.29009(17) 0.48375(15) 0.3647(2) 0.0540(6) Uani d . 1 1 . .
    H H2 0.2969 0.4405 0.4240 0.065 Uiso calc R 1 1 . .
    C C3 0.39055(18) 0.53079(15) 0.3689(2) 0.0512(6) Uani d . 1 1 . .
    C C4 0.41492(19) 0.56519(17) 0.4867(2) 0.0563(6) Uani d . 1 1 . .
    H H4A 0.4796 0.5963 0.4832 0.068 Uiso calc R 1 1 . .
    H H4B 0.4241 0.5208 0.5425 0.068 Uiso calc R 1 1 . .
    C C5 0.32572(18) 0.62083(15) 0.5264(2) 0.0509(6) Uani d . 1 1 . .
    H H5 0.3216 0.6677 0.4727 0.061 Uiso calc R 1 1 . .
    C C6 0.09879(17) 0.49393(16) 0.4170(2) 0.0547(6) Uani d . 1 1 . .
    C C7 0.0836(2) 0.43621(18) 0.5037(2) 0.0648(7) Uani d . 1 1 . .
    H H7 0.1361 0.4267 0.5585 0.078 Uiso calc R 1 1 . .
    C C8 -0.0087(2) 0.39242(19) 0.5100(3) 0.0775(9) Uani d . 1 1 . .
    H H8 -0.0178 0.3534 0.5688 0.093 Uiso calc R 1 1 . .
    C C9 -0.0869(2) 0.4060(2) 0.4306(4) 0.0844(10) Uani d . 1 1 . .
    H H9 -0.1492 0.3765 0.4355 0.101 Uiso calc R 1 1 . .
    C C10 -0.0733(2) 0.4626(2) 0.3444(3) 0.0864(10) Uani d . 1 1 . .
    H H10 -0.1259 0.4713 0.2894 0.104 Uiso calc R 1 1 . .
    C C11 0.0187(2) 0.5076(2) 0.3384(3) 0.0729(8) Uani d . 1 1 . .
    H H11 0.0265 0.5475 0.2807 0.087 Uiso calc R 1 1 . .
    C C12 0.2629(2) 0.43909(18) 0.2496(3) 0.0656(7) Uani d . 1 1 . .
    H H12 0.1952 0.4125 0.2628 0.079 Uiso calc R 1 1 . .
    C C13 0.3406(2) 0.3698(2) 0.2243(4) 0.0901(11) Uani d . 1 1 . .
    H H13A 0.3168 0.3386 0.1580 0.135 Uiso calc R 1 1 . .
    H H13B 0.3456 0.3345 0.2914 0.135 Uiso calc R 1 1 . .
    H H13C 0.4082 0.3928 0.2075 0.135 Uiso calc R 1 1 . .
    C C14 0.2487(2) 0.4935(2) 0.1429(3) 0.0937(10) Uani d . 1 1 . .
    H H14A 0.3158 0.5127 0.1167 0.141 Uiso calc R 1 1 . .
    H H14B 0.2054 0.5396 0.1630 0.141 Uiso calc R 1 1 . .
    H H14C 0.2159 0.4625 0.0814 0.141 Uiso calc R 1 1 . .
    C C15 0.5761(2) 0.62544(18) 0.2066(3) 0.0616(7) Uani d . 1 1 . .
    C C16 0.6794(2) 0.66287(17) 0.2345(3) 0.0655(8) Uani d . 1 1 . .
    C C17 0.7231(3) 0.7185(2) 0.1568(4) 0.0922(10) Uani d . 1 1 . .
    H H17 0.6883 0.7329 0.0883 0.111 Uiso calc R 1 1 . .
    C C18 0.8190(4) 0.7520(2) 0.1830(4) 0.1076(14) Uani d . 1 1 . .
    H H18 0.8497 0.7906 0.1338 0.129 Uiso calc R 1 1 . .
    C C19 0.8680(3) 0.7271(3) 0.2831(5) 0.1080(14) Uani d . 1 1 . .
    H H19 0.9336 0.7492 0.2989 0.130 Uiso calc R 1 1 . .
    N N3 0.8297(2) 0.67423(19) 0.3587(3) 0.1028(10) Uani d . 1 1 . .
    C C21 0.7358(3) 0.64310(19) 0.3324(3) 0.0793(9) Uani d . 1 1 . .
    H H21 0.7067 0.6054 0.3843 0.095 Uiso calc R 1 1 . .
    C C22 0.35138(17) 0.65246(16) 0.6471(2) 0.0532(6) Uani d . 1 1 . .
    C C23 0.3903(2) 0.73080(17) 0.6616(3) 0.0643(7) Uani d . 1 1 . .
    H H23 0.3944 0.7659 0.5975 0.077 Uiso calc R 1 1 . .
    C C24 0.4232(2) 0.7578(2) 0.7699(3) 0.0749(8) Uani d . 1 1 . .
    H H24 0.4491 0.8109 0.7781 0.090 Uiso calc R 1 1 . .
    C C25 0.4180(2) 0.7075(2) 0.8649(3) 0.0792(9) Uani d . 1 1 . .
    H H25 0.4408 0.7259 0.9377 0.095 Uiso calc R 1 1 . .
    C C26 0.3788(2) 0.6292(2) 0.8524(3) 0.0748(8) Uani d . 1 1 . .
    H H26 0.3743 0.5948 0.9173 0.090 Uiso calc R 1 1 . .
    C C27 0.34641(19) 0.60174(18) 0.7443(2) 0.0615(7) Uani d . 1 1 . .
    H H27 0.3209 0.5485 0.7364 0.074 Uiso calc R 1 1 . .
    C C28 0.1417(2) 0.63578(19) 0.5558(3) 0.0726(8) Uani d . 1 1 . .
    H H28A 0.1567 0.6592 0.6311 0.109 Uiso calc R 1 1 . .
    H H28B 0.0758 0.6075 0.5588 0.109 Uiso calc R 1 1 . .
    H H28C 0.1384 0.6787 0.4982 0.109 Uiso calc R 1 1 . .
    N N1 0.22489(14) 0.57741(12) 0.52408(17) 0.0523(5) Uani d . 1 1 . .
    N N2 0.44194(16) 0.54136(15) 0.27484(19) 0.0606(6) Uani d . 1 1 . .
    O O1 0.53751(13) 0.58708(12) 0.29990(16) 0.0637(5) Uani d . 1 1 . .
    O O2 0.53326(18) 0.63179(16) 0.1144(2) 0.0924(7) Uani d . 1 1 . .
loop_
    _atom_site_aniso_label
    _atom_site_aniso_U_11
    _atom_site_aniso_U_22
    _atom_site_aniso_U_33
    _atom_site_aniso_U_12
    _atom_site_aniso_U_13
    _atom_site_aniso_U_23
    C1 0.0479(13) 0.0507(15) 0.0576(15) 0.0025(11) -0.0069(11) -0.0015(11)
    C2 0.0462(13) 0.0553(15) 0.0607(15) 0.0013(11) 0.0002(11) -0.0026(13)
    C3 0.0453(12) 0.0525(15) 0.0556(14) 0.0039(10) -0.0006(11) -0.0039(12)
    C4 0.0454(13) 0.0680(18) 0.0554(14) -0.0058(12) -0.0026(11) -0.0015(12)
    C5 0.0535(14) 0.0458(14) 0.0536(13) -0.0060(11) -0.0033(11) 0.0019(11)
    C6 0.0440(14) 0.0579(16) 0.0623(15) 0.0045(11) -0.0007(11) -0.0118(13)
    C7 0.0552(15) 0.073(2) 0.0660(18) -0.0035(14) 0.0046(12) -0.0131(15)
    C8 0.0678(19) 0.075(2) 0.090(2) -0.0116(16) 0.0204(17) -0.0194(17)
    C9 0.0539(18) 0.084(3) 0.115(3) -0.0101(16) 0.0090(19) -0.034(2)
    C10 0.0494(16) 0.096(3) 0.113(3) 0.0037(17) -0.0174(17) -0.031(2)
    C11 0.0577(16) 0.075(2) 0.086(2) 0.0084(15) -0.0131(14) -0.0123(16)
    C12 0.0518(15) 0.0688(19) 0.0762(18) -0.0028(13) -0.0025(13) -0.0221(15)
    C13 0.069(2) 0.081(2) 0.120(3) 0.0027(16) 0.0055(18) -0.042(2)
    C14 0.088(2) 0.125(3) 0.0678(19) 0.015(2) -0.0179(16) -0.019(2)
    C15 0.0657(16) 0.0581(18) 0.0611(17) 0.0092(14) 0.0157(14) 0.0019(13)
    C16 0.0666(17) 0.0517(17) 0.0781(19) -0.0034(13) 0.0257(16) -0.0086(14)
    C17 0.098(3) 0.081(2) 0.097(2) -0.005(2) 0.035(2) 0.0062(19)
    C18 0.119(3) 0.086(3) 0.118(4) -0.035(2) 0.053(3) -0.003(2)
    C19 0.096(3) 0.093(3) 0.135(4) -0.039(2) 0.039(3) -0.032(3)
    N3 0.0872(19) 0.095(2) 0.126(3) -0.0257(17) -0.0013(19) -0.019(2)
    C21 0.080(2) 0.071(2) 0.087(2) -0.0186(17) 0.0047(17) -0.0029(17)
    C22 0.0451(13) 0.0557(16) 0.0589(15) 0.0005(11) -0.0003(11) -0.0035(12)
    C23 0.0682(16) 0.0553(17) 0.0694(17) -0.0019(14) -0.0091(13) -0.0013(13)
    C24 0.0781(19) 0.064(2) 0.083(2) -0.0002(15) -0.0138(15) -0.0186(17)
    C25 0.083(2) 0.092(3) 0.0635(18) 0.0030(17) -0.0075(16) -0.0227(18)
    C26 0.0719(17) 0.097(3) 0.0553(16) 0.0007(16) 0.0053(14) 0.0051(16)
    C27 0.0590(16) 0.0676(19) 0.0580(16) -0.0072(13) 0.0066(12) 0.0030(14)
    C28 0.0561(15) 0.0680(19) 0.094(2) 0.0086(14) -0.0002(14) -0.0209(15)
    N1 0.0442(10) 0.0519(13) 0.0608(12) 0.0003(9) -0.0013(9) -0.0066(10)
    N2 0.0501(12) 0.0657(15) 0.0660(14) -0.0036(10) -0.0007(10) -0.0088(11)
    O1 0.0567(10) 0.0744(13) 0.0601(11) -0.0105(9) 0.0055(8) -0.0032(9)
    O2 0.0921(15) 0.1099(19) 0.0752(16) -0.0005(13) -0.0031(12) 0.0219(13)
_geom_special_details
;
All e.s.d.'s (except the e.s.d. in the dihedral angle between two l.s. planes)
are estimated using the full covariance matrix. The cell e.s.d.'s are taken
into account individually in the estimation of e.s.d.'s in distances, angles
and torsion angles; correlations between e.s.d.'s in cell parameters are only
used when they are defined by crystal symmetry. An approximate (isotropic)
treatment of cell e.s.d.'s is used for estimating e.s.d.'s involving l.s.
planes.
;
loop_
    _geom_bond_atom_site_label_1
    _geom_bond_atom_site_label_2
    _geom_bond_site_symmetry_2
    _geom_bond_distance
    _geom_bond_publ_flag
    C1 N1 . 1.474(3) ?
    C1 C6 . 1.514(3) ?
    C1 C2 . 1.554(3) ?
    C1 H1 . 0.9800 ?
    C2 C3 . 1.495(3) ?
    C2 C12 . 1.541(4) ?
    C2 H2 . 0.9800 ?
    C3 N2 . 1.270(3) ?
    C3 C4 . 1.489(3) ?
    C4 C5 . 1.524(4) ?
    C4 H4A . 0.9700 ?
    C4 H4B . 0.9700 ?
    C5 N1 . 1.469(3) ?
    C5 C22 . 1.507(3) ?
    C5 H5 . 0.9800 ?
    C6 C11 . 1.378(4) ?
    C6 C7 . 1.378(4) ?
    C7 C8 . 1.379(4) ?
    C7 H7 . 0.9300 ?
    C8 C9 . 1.366(5) ?
    C8 H8 . 0.9300 ?
    C9 C10 . 1.360(5) ?
    C9 H9 . 0.9300 ?
    C10 C11 . 1.387(4) ?
    C10 H10 . 0.9300 ?
    C11 H11 . 0.9300 ?
    C12 C14 . 1.516(5) ?
    C12 C13 . 1.529(4) ?
    C12 H12 . 0.9800 ?
    C13 H13A . 0.9600 ?
    C13 H13B . 0.9600 ?
    C13 H13C . 0.9600 ?
    C14 H14A . 0.9600 ?
    C14 H14B . 0.9600 ?
    C14 H14C . 0.9600 ?
    C15 O2 . 1.189(3) ?
    C15 O1 . 1.329(3) ?
    C15 C16 . 1.488(4) ?
    C16 C21 . 1.367(4) ?
    C16 C17 . 1.385(4) ?
    C17 C18 . 1.372(5) ?
    C17 H17 . 0.9300 ?
    C18 C19 . 1.363(6) ?
    C18 H18 . 0.9300 ?
    C19 N3 . 1.313(5) ?
    C19 H19 . 0.9300 ?
    N3 C21 . 1.336(4) ?
    C21 H21 . 0.9300 ?
    C22 C23 . 1.378(4) ?
    C22 C27 . 1.383(4) ?
    C23 C24 . 1.377(4) ?
    C23 H23 . 0.9300 ?
    C24 C25 . 1.360(4) ?
    C24 H24 . 0.9300 ?
    C25 C26 . 1.377(4) ?
    C25 H25 . 0.9300 ?
    C26 C27 . 1.377(4) ?
    C26 H26 . 0.9300 ?
    C27 H27 . 0.9300 ?
    C28 N1 . 1.471(3) ?
    C28 H28A . 0.9600 ?
    C28 H28B . 0.9600 ?
    C28 H28C . 0.9600 ?
    N2 O1 . 1.458(3) ?
loop_
    _geom_angle_atom_site_label_1
    _geom_angle_atom_site_label_2
    _geom_angle_atom_site_label_3
    _geom_angle_site_symmetry_1
    _geom_angle_site_symmetry_3
    _geom_angle
    _geom_angle_publ_flag
    N1 C1 C6 . . 109.24(19) ?
    N1 C1 C2 . . 112.30(18) ?
    C6 C1 C2 . . 110.48(19) ?
    N1 C1 H1 . . 108.2 ?
    C6 C1 H1 . . 108.2 ?
    C2 C1 H1 . . 108.2 ?
    C3 C2 C12 . . 117.5(2) ?
    C3 C2 C1 . . 108.21(19) ?
    C12 C2 C1 . . 113.24(19) ?
    C3 C2 H2 . . 105.6 ?
    C12 C2 H2 . . 105.6 ?
    C1 C2 H2 . . 105.6 ?
    N2 C3 C4 . . 127.2(2) ?
    N2 C3 C2 . . 119.1(2) ?
    C4 C3 C2 . . 113.6(2) ?
    C3 C4 C5 . . 109.6(2) ?
    C3 C4 H4A . . 109.7 ?
    C5 C4 H4A . . 109.7 ?
    C3 C4 H4B . . 109.7 ?
    C5 C4 H4B . . 109.7 ?
    H4A C4 H4B . . 108.2 ?
    N1 C5 C22 . . 111.80(19) ?
    N1 C5 C4 . . 111.34(19) ?
    C22 C5 C4 . . 108.20(19) ?
    N1 C5 H5 . . 108.5 ?
    C22 C5 H5 . . 108.5 ?
    C4 C5 H5 . . 108.5 ?
    C11 C6 C7 . . 118.2(2) ?
    C11 C6 C1 . . 121.3(3) ?
    C7 C6 C1 . . 120.5(2) ?
    C6 C7 C8 . . 120.7(3) ?
    C6 C7 H7 . . 119.7 ?
    C8 C7 H7 . . 119.7 ?
    C9 C8 C7 . . 120.4(3) ?
    C9 C8 H8 . . 119.8 ?
    C7 C8 H8 . . 119.8 ?
    C10 C9 C8 . . 119.8(3) ?
    C10 C9 H9 . . 120.1 ?
    C8 C9 H9 . . 120.1 ?
    C9 C10 C11 . . 120.1(3) ?
    C9 C10 H10 . . 119.9 ?
    C11 C10 H10 . . 119.9 ?
    C6 C11 C10 . . 120.8(3) ?
    C6 C11 H11 . . 119.6 ?
    C10 C11 H11 . . 119.6 ?
    C14 C12 C13 . . 110.9(3) ?
    C14 C12 C2 . . 115.9(2) ?
    C13 C12 C2 . . 111.3(2) ?
    C14 C12 H12 . . 106.0 ?
    C13 C12 H12 . . 106.0 ?
    C2 C12 H12 . . 106.0 ?
    C12 C13 H13A . . 109.5 ?
    C12 C13 H13B . . 109.5 ?
    H13A C13 H13B . . 109.5 ?
    C12 C13 H13C . . 109.5 ?
    H13A C13 H13C . . 109.5 ?
    H13B C13 H13C . . 109.5 ?
    C12 C14 H14A . . 109.5 ?
    C12 C14 H14B . . 109.5 ?
    H14A C14 H14B . . 109.5 ?
    C12 C14 H14C . . 109.5 ?
    H14A C14 H14C . . 109.5 ?
    H14B C14 H14C . . 109.5 ?
    O2 C15 O1 . . 125.3(3) ?
    O2 C15 C16 . . 124.2(3) ?
    O1 C15 C16 . . 110.5(3) ?
    C21 C16 C17 . . 117.7(3) ?
    C21 C16 C15 . . 123.1(3) ?
    C17 C16 C15 . . 119.2(3) ?
    C18 C17 C16 . . 118.7(4) ?
    C18 C17 H17 . . 120.7 ?
    C16 C17 H17 . . 120.7 ?
    C19 C18 C17 . . 118.3(4) ?
    C19 C18 H18 . . 120.9 ?
    C17 C18 H18 . . 120.9 ?
    N3 C19 C18 . . 125.0(4) ?
    N3 C19 H19 . . 117.5 ?
    C18 C19 H19 . . 117.5 ?
    C19 N3 C21 . . 115.8(4) ?
    N3 C21 C16 . . 124.5(3) ?
    N3 C21 H21 . . 117.7 ?
    C16 C21 H21 . . 117.7 ?
    C23 C22 C27 . . 118.2(2) ?
    C23 C22 C5 . . 120.3(2) ?
    C27 C22 C5 . . 121.2(2) ?
    C24 C23 C22 . . 120.8(3) ?
    C24 C23 H23 . . 119.6 ?
    C22 C23 H23 . . 119.6 ?
    C25 C24 C23 . . 120.6(3) ?
    C25 C24 H24 . . 119.7 ?
    C23 C24 H24 . . 119.7 ?
    C24 C25 C26 . . 119.5(3) ?
    C24 C25 H25 . . 120.2 ?
    C26 C25 H25 . . 120.2 ?
    C27 C26 C25 . . 120.2(3) ?
    C27 C26 H26 . . 119.9 ?
    C25 C26 H26 . . 119.9 ?
    C26 C27 C22 . . 120.7(3) ?
    C26 C27 H27 . . 119.6 ?
    C22 C27 H27 . . 119.6 ?
    N1 C28 H28A . . 109.5 ?
    N1 C28 H28B . . 109.5 ?
    H28A C28 H28B . . 109.5 ?
    N1 C28 H28C . . 109.5 ?
    H28A C28 H28C . . 109.5 ?
    H28B C28 H28C . . 109.5 ?
    C5 N1 C28 . . 108.55(19) ?
    C5 N1 C1 . . 113.11(18) ?
    C28 N1 C1 . . 109.30(19) ?
    C3 N2 O1 . . 109.64(19) ?
    C15 O1 N2 . . 113.1(2) ?
loop_
    _geom_torsion_atom_site_label_1
    _geom_torsion_atom_site_label_2
    _geom_torsion_atom_site_label_3
    _geom_torsion_atom_site_label_4
    _geom_torsion_site_symmetry_1
    _geom_torsion_site_symmetry_2
    _geom_torsion_site_symmetry_3
    _geom_torsion_site_symmetry_4
    _geom_torsion
    _geom_torsion_publ_flag
    N1 C1 C2 C3 . . . . -52.7(3) ?
    C6 C1 C2 C3 . . . . -174.9(2) ?
    N1 C1 C2 C12 . . . . 175.2(2) ?
    C6 C1 C2 C12 . . . . 52.9(3) ?
    C12 C2 C3 N2 . . . . 9.3(3) ?
    C1 C2 C3 N2 . . . . -120.5(2) ?
    C12 C2 C3 C4 . . . . -174.6(2) ?
    C1 C2 C3 C4 . . . . 55.7(3) ?
    N2 C3 C4 C5 . . . . 118.2(3) ?
    C2 C3 C4 C5 . . . . -57.6(3) ?
    C3 C4 C5 N1 . . . . 55.1(3) ?
    C3 C4 C5 C22 . . . . 178.3(2) ?
    N1 C1 C6 C11 . . . . 128.0(2) ?
    C2 C1 C6 C11 . . . . -108.0(3) ?
    N1 C1 C6 C7 . . . . -51.9(3) ?
    C2 C1 C6 C7 . . . . 72.1(3) ?
    C11 C6 C7 C8 . . . . 1.2(4) ?
    C1 C6 C7 C8 . . . . -178.9(2) ?
    C6 C7 C8 C9 . . . . -0.4(4) ?
    C7 C8 C9 C10 . . . . 0.4(5) ?
    C8 C9 C10 C11 . . . . -1.2(5) ?
    C7 C6 C11 C10 . . . . -2.0(4) ?
    C1 C6 C11 C10 . . . . 178.1(3) ?
    C9 C10 C11 C6 . . . . 2.0(4) ?
    C3 C2 C12 C14 . . . . -62.2(3) ?
    C1 C2 C12 C14 . . . . 65.2(3) ?
    C3 C2 C12 C13 . . . . 65.7(3) ?
    C1 C2 C12 C13 . . . . -167.0(2) ?
    O2 C15 C16 C21 . . . . -168.0(3) ?
    O1 C15 C16 C21 . . . . 14.4(4) ?
    O2 C15 C16 C17 . . . . 10.0(4) ?
    O1 C15 C16 C17 . . . . -167.7(3) ?
    C21 C16 C17 C18 . . . . -1.3(5) ?
    C15 C16 C17 C18 . . . . -179.3(3) ?
    C16 C17 C18 C19 . . . . 1.8(5) ?
    C17 C18 C19 N3 . . . . -1.5(6) ?
    C18 C19 N3 C21 . . . . 0.7(6) ?
    C19 N3 C21 C16 . . . . -0.2(5) ?
    C17 C16 C21 N3 . . . . 0.5(5) ?
    C15 C16 C21 N3 . . . . 178.5(3) ?
    N1 C5 C22 C23 . . . . -135.9(2) ?
    C4 C5 C22 C23 . . . . 101.1(3) ?
    N1 C5 C22 C27 . . . . 50.4(3) ?
    C4 C5 C22 C27 . . . . -72.5(3) ?
    C27 C22 C23 C24 . . . . -0.1(4) ?
    C5 C22 C23 C24 . . . . -173.9(2) ?
    C22 C23 C24 C25 . . . . 0.1(5) ?
    C23 C24 C25 C26 . . . . -0.5(5) ?
    C24 C25 C26 C27 . . . . 0.8(5) ?
    C25 C26 C27 C22 . . . . -0.8(4) ?
    C23 C22 C27 C26 . . . . 0.4(4) ?
    C5 C22 C27 C26 . . . . 174.2(2) ?
    C22 C5 N1 C28 . . . . 62.5(3) ?
    C4 C5 N1 C28 . . . . -176.4(2) ?
    C22 C5 N1 C1 . . . . -176.0(2) ?
    C4 C5 N1 C1 . . . . -54.9(2) ?
    C6 C1 N1 C5 . . . . 177.12(19) ?
    C2 C1 N1 C5 . . . . 54.2(3) ?
    C6 C1 N1 C28 . . . . -61.8(3) ?
    C2 C1 N1 C28 . . . . 175.2(2) ?
    C4 C3 N2 O1 . . . . 5.6(3) ?
    C2 C3 N2 O1 . . . . -178.9(2) ?
    O2 C15 O1 N2 . . . . 8.8(4) ?
    C16 C15 O1 N2 . . . . -173.59(19) ?
    C3 N2 O1 C15 . . . . -157.5(2) ?
loop_
    _geom_hbond_atom_site_label_D
    _geom_hbond_atom_site_label_H
    _geom_hbond_atom_site_label_A
    _geom_hbond_site_symmetry_A
    _geom_hbond_distance_DH
    _geom_hbond_distance_HA
    _geom_hbond_distance_DA
    _geom_hbond_angle_DHA
    C24 H24 Cg1 3_555 0.93 2.87 3.700(4) 150
    C13 H13C Cg2 2_664 0.96 2.95 3.620(3) 128
_iucr_refine_instructions_details
;
TITL vinu15 in P n a m
CELL  0.71073  12.7717  16.2765  11.4109   90.000   90.000   90.000
ZERR     4.00   0.0006   0.0007   0.0009    0.000    0.000    0.000
LATT  -1
SYMM  - X, - Y, 1/2 + Z
SYMM  1/2 - X, 1/2 + Y, 1/2 + Z
SYMM  1/2 + X, 1/2 - Y,   Z
SFAC  C    H    N    O
UNIT  108  116  12   8
MERG   2
FMAP   2
PLAN   25
ACTA
BOND   $H
CONF
L.S.  15
WGHT    0.055600    0.125700
FVAR       0.19587
C1    1    0.200932    0.540785    0.409032    11.00000    0.04789    0.05074 =
         0.05763   -0.00153   -0.00692    0.00247
AFIX  13
H1    2    0.192018    0.585426    0.352271    11.00000   -1.20000
AFIX   0
C2    1    0.290091    0.483748    0.364694    11.00000    0.04616    0.05526 =
         0.06071   -0.00262    0.00022    0.00131
AFIX  13
H2    2    0.296909    0.440504    0.423964    11.00000   -1.20000
AFIX   0
C3    1    0.390552    0.530788    0.368884    11.00000    0.04528    0.05253 =
         0.05564   -0.00385   -0.00065    0.00393
C4    1    0.414923    0.565188    0.486667    11.00000    0.04539    0.06804 =
         0.05537   -0.00150   -0.00260   -0.00584
AFIX  23
H4A   2    0.479595    0.596341    0.483211    11.00000   -1.20000
H4B   2    0.424136    0.520814    0.542466    11.00000   -1.20000
AFIX   0
C5    1    0.325722    0.620832    0.526385    11.00000    0.05347    0.04576 =
         0.05356    0.00187   -0.00328   -0.00601
AFIX  13
H5    2    0.321636    0.667731    0.472721    11.00000   -1.20000
AFIX   0
C6    1    0.098788    0.493925    0.416956    11.00000    0.04397    0.05790 =
         0.06225   -0.01181   -0.00070    0.00445
C7    1    0.083565    0.436208    0.503705    11.00000    0.05520    0.07304 =
         0.06605   -0.01315    0.00463   -0.00351
AFIX  43
H7    2    0.136068    0.426689    0.558522    11.00000   -1.20000
AFIX   0
C8    1   -0.008738    0.392424    0.510049    11.00000    0.06781    0.07476 =
         0.08984   -0.01942    0.02036   -0.01160
AFIX  43
H8    2   -0.017813    0.353433    0.568752    11.00000   -1.20000
AFIX   0
C9    1   -0.086902    0.405977    0.430644    11.00000    0.05385    0.08435 =
         0.11487   -0.03380    0.00899   -0.01005
AFIX  43
H9    2   -0.149162    0.376546    0.435543    11.00000   -1.20000
AFIX   0
C10   1   -0.073349    0.462646    0.344429    11.00000    0.04944    0.09646 =
         0.11340   -0.03106   -0.01735    0.00374
AFIX  43
H10   2   -0.125921    0.471252    0.289389    11.00000   -1.20000
AFIX   0
C11   1    0.018693    0.507637    0.338389    11.00000    0.05773    0.07533 =
         0.08556   -0.01231   -0.01313    0.00840
AFIX  43
H11   2    0.026472    0.547515    0.280674    11.00000   -1.20000
AFIX   0
C12   1    0.262949    0.439090    0.249578    11.00000    0.05177    0.06878 =
         0.07623   -0.02207   -0.00254   -0.00284
AFIX  13
H12   2    0.195160    0.412453    0.262825    11.00000   -1.20000
AFIX   0
C13   1    0.340621    0.369809    0.224253    11.00000    0.06908    0.08110 =
         0.12014   -0.04169    0.00555    0.00265
AFIX 137
H13A  2    0.316842    0.338636    0.157978    11.00000   -1.50000
H13B  2    0.345578    0.334500    0.291414    11.00000   -1.50000
H13C  2    0.408196    0.392804    0.207473    11.00000   -1.50000
AFIX   0
C14   1    0.248692    0.493453    0.142892    11.00000    0.08839    0.12503 =
         0.06783   -0.01903   -0.01790    0.01458
AFIX 137
H14A  2    0.315777    0.512700    0.116695    11.00000   -1.50000
H14B  2    0.205408    0.539562    0.163022    11.00000   -1.50000
H14C  2    0.215862    0.462523    0.081400    11.00000   -1.50000
AFIX   0
C15   1    0.576097    0.625439    0.206561    11.00000    0.06569    0.05805 =
         0.06112    0.00186    0.01572    0.00922
C16   1    0.679420    0.662867    0.234498    11.00000    0.06658    0.05168 =
         0.07813   -0.00857    0.02574   -0.00338
C17   1    0.723140    0.718497    0.156835    11.00000    0.09772    0.08141 =
         0.09747    0.00624    0.03463   -0.00504
AFIX  43
H17   2    0.688282    0.732902    0.088292    11.00000   -1.20000
AFIX   0
C18   1    0.818958    0.751951    0.183046    11.00000    0.11878    0.08614 =
         0.11776   -0.00296    0.05331   -0.03502
AFIX  43
H18   2    0.849656    0.790613    0.133846    11.00000   -1.20000
AFIX   0
C19   1    0.867992    0.727052    0.283069    11.00000    0.09591    0.09302 =
         0.13504   -0.03199    0.03852   -0.03858
AFIX  43
H19   2    0.933607    0.749196    0.298923    11.00000   -1.20000
AFIX   0
N3    3    0.829709    0.674227    0.358713    11.00000    0.08721    0.09487 =
         0.12620   -0.01907   -0.00131   -0.02574
C21   1    0.735786    0.643105    0.332392    11.00000    0.07997    0.07093 =
         0.08714   -0.00291    0.00469   -0.01861
AFIX  43
H21   2    0.706743    0.605383    0.384262    11.00000   -1.20000
AFIX   0
C22   1    0.351383    0.652460    0.647141    11.00000    0.04509    0.05566 =
         0.05892   -0.00354   -0.00035    0.00055
C23   1    0.390283    0.730804    0.661627    11.00000    0.06818    0.05529 =
         0.06938   -0.00127   -0.00913   -0.00186
AFIX  43
H23   2    0.394358    0.765877    0.597450    11.00000   -1.20000
AFIX   0
C24   1    0.423175    0.757790    0.769873    11.00000    0.07808    0.06395 =
         0.08259   -0.01858   -0.01384   -0.00019
AFIX  43
H24   2    0.449133    0.810862    0.778096    11.00000   -1.20000
AFIX   0
C25   1    0.418041    0.707522    0.864867    11.00000    0.08250    0.09159 =
         0.06352   -0.02274   -0.00748    0.00296
AFIX  43
H25   2    0.440835    0.725902    0.937697    11.00000   -1.20000
AFIX   0
C26   1    0.378845    0.629211    0.852432    11.00000    0.07186    0.09731 =
         0.05533    0.00511    0.00528    0.00068
AFIX  43
H26   2    0.374272    0.594781    0.917273    11.00000   -1.20000
AFIX   0
C27   1    0.346406    0.601742    0.744266    11.00000    0.05895    0.06759 =
         0.05796    0.00299    0.00663   -0.00724
AFIX  43
H27   2    0.320871    0.548518    0.736399    11.00000   -1.20000
AFIX   0
C28   1    0.141697    0.635781    0.555793    11.00000    0.05607    0.06797 =
         0.09360   -0.02095   -0.00020    0.00863
AFIX 137
H28A  2    0.156667    0.659227    0.631150    11.00000   -1.50000
H28B  2    0.075755    0.607549    0.558768    11.00000   -1.50000
H28C  2    0.138358    0.678671    0.498164    11.00000   -1.50000
AFIX   0
N1    3    0.224891    0.577411    0.524081    11.00000    0.04420    0.05187 =
         0.06076   -0.00657   -0.00133    0.00032
N2    3    0.441944    0.541360    0.274835    11.00000    0.05012    0.06566 =
         0.06601   -0.00876   -0.00066   -0.00355
O1    4    0.537513    0.587076    0.299900    11.00000    0.05672    0.07444 =
         0.06009   -0.00316    0.00549   -0.01055
O2    4    0.533264    0.631792    0.114447    11.00000    0.09208    0.10990 =
         0.07521    0.02193   -0.00313   -0.00052
HKLF 4
REM  vinu15 in P n a m
REM R1 =  0.0471 for   2975 Fo > 4sig(Fo)  and  0.1014 for all   5117 data
REM    292 parameters refined using      1 restraints
END
WGHT      0.0555      0.1263
REM Highest difference peak  0.149,  deepest hole -0.137,  1-sigma level  0.036
Q1    1   0.4068  0.5410  0.2071  11.00000  0.05    0.15
Q2    1   0.3847  0.5535  0.4166  11.00000  0.05    0.14
Q3    1   0.4496  0.5960  0.1170  11.00000  0.05    0.14
Q4    1   0.3962  0.5505  0.3550  11.00000  0.05    0.14
Q5    1   0.4984  0.6408  0.1954  11.00000  0.05    0.13
Q6    1   0.4141  0.5369  0.4344  11.00000  0.05    0.13
Q7    1   0.3357  0.6516  0.5788  11.00000  0.05    0.13
Q8    1  -0.1030  0.4601  0.2428  11.00000  0.05    0.13
Q9    1   0.2776  0.5978  0.5406  11.00000  0.05    0.13
Q10   1   0.2958  0.4644  0.3800  11.00000  0.05    0.12
Q11   1   0.2226  0.5448  0.4945  11.00000  0.05    0.12
Q12   1   0.5746  0.5745  0.3654  11.00000  0.05    0.12
Q13   1   0.4111  0.5070  0.3588  11.00000  0.05    0.12
Q14   1   0.4485  0.5619  0.5669  11.00000  0.05    0.12
Q15   1   0.3750  0.5854  0.5399  11.00000  0.05    0.12
Q16   1   0.3661  0.5978  0.4640  11.00000  0.05    0.12
Q17   1   0.3463  0.5113  0.4157  11.00000  0.05    0.11
Q18   1   0.2824  0.5995  0.5721  11.00000  0.05    0.11
Q19   1   0.3001  0.4696  0.4488  11.00000  0.05    0.11
Q20   1   0.6642  0.6744  0.3063  11.00000  0.05    0.11
Q21   1   0.0665  0.4900  0.3489  11.00000  0.05    0.11
Q22   1   0.2437  0.5142  0.4155  11.00000  0.05    0.11
Q23   1   0.2965  0.6433  0.7317  11.00000  0.05    0.11
Q24   1   0.0396  0.5388  0.2596  11.00000  0.05    0.11
Q25   1   0.5013  0.4666  0.3861  11.00000  0.05    0.11
;
