# Supplementary material for: (E)-3-Isopropyl-1-methyl-2,6-di­phenyl­piperidin-4-one O-nicotinoyl oxime
Source: Acta Crystallogr Sect E Struct Rep Online. 2014 Apr 12;70(Pt 5):o551. doi: 10.1107/S1600536814007363 (PMC4011261; doi:10.1107/S1600536814007363)
Supplement: Supplementary file 2 [file e-70-0o551-Isup2.hkl]

#
# h,k,l, Fc-squared, Fo-squared, sigma(Fo-squared) and status flag
#
data_I
_shelx_title ' vinu15 in P n a m'
_shelx_refln_list_code          4
_shelx_F_calc_maximum      149.84
_exptl_crystal_F_000       912.00
_reflns_d_resolution_high  0.7503
 
loop_
 _symmetry_equiv_pos_as_xyz
 'x, y, z'
 '-x, -y, z+1/2'
 '-x+1/2, y+1/2, z+1/2'
 'x+1/2, -y+1/2, z'
 
_cell_length_a    12.7717
_cell_length_b    16.2765
_cell_length_c    11.4109
_cell_angle_alpha  90.000
_cell_angle_beta   90.000
_cell_angle_gamma  90.000
 
_shelx_F_squared_multiplier     1.000
 
loop_
 _refln_index_h
 _refln_index_k
 _refln_index_l
 _refln_F_squared_calc
 _refln_F_squared_meas
 _refln_F_squared_sigma
 _refln_observed_status
   8   5 -12        2.80       -8.08      8.34 o
   9   5 -12        4.29       -4.43      9.38 o
   6   6 -12        1.68       -7.04      7.04 o
   7   6 -12        3.78       -3.65      8.34 o
   8   6 -12        0.54       -8.60      8.60 o
   5   7 -12        0.30       -7.04      7.04 o
   6   7 -12        2.81       -7.30      7.30 o
   7   7 -12        9.88       -4.43      8.86 o
   8   7 -12        0.65       -9.64      9.64 o
   5   8 -12        1.59       -7.56      7.56 o
   6   8 -12        4.76       -8.34      8.34 o
   7   8 -12        2.98       -5.73      9.64 o
   4   9 -12        1.77       -7.82      7.82 o
   5   9 -12        1.62       -8.08      8.08 o
   6   9 -12        0.90       -2.87      9.38 o
   7   9 -12        2.57       -9.90      9.90 o
   3  10 -12        5.28        5.73      8.08 o
   4  10 -12        3.88       -5.99      8.34 o
   5  10 -12        2.76       -4.17      8.60 o
   6  10 -12        5.46       -9.38      9.38 o
   3  11 -12        0.47       -5.21      8.34 o
   4  11 -12        6.16       -2.09      9.12 o
   5  11 -12        0.62       -9.38      9.38 o
   2  12 -12       11.05       27.11      9.38 o
   3  12 -12       11.24       16.94      9.90 o
  10   1 -11        9.12        8.08      8.60 o
  11   1 -11        1.67       -9.12      9.12 o
   8   2 -11       30.09        9.90      7.82 o
   9   2 -11        4.90       -4.95      7.82 o
  10   2 -11        0.01       -8.34      8.34 o
  11   2 -11       15.95       28.15     10.95 o
   6   3 -11        8.15        1.82      6.26 o
   7   3 -11        5.66        1.30      7.04 o
   8   3 -11        0.14        1.04      8.08 o
   9   3 -11       10.13       14.34      9.12 o
  10   3 -11        2.15       -0.78      9.64 o
  11   3 -11        1.77       -9.64      9.64 o
   5   4 -11       10.40        6.52      5.99 o
   6   4 -11       10.32        8.60      7.30 o
   7   4 -11       11.76       15.90      8.34 o
   8   4 -11        4.56        9.64      8.60 o
   9   4 -11        3.52       -3.39      8.86 o
  10   4 -11        7.68       -8.34      9.64 o
  11   4 -11        4.10       -9.64     10.17 o
   4   5 -11        0.41       -5.47      5.47 o
   5   5 -11       26.46       20.07      7.30 o
   6   5 -11       25.65       14.07      8.08 o
   7   5 -11        8.08        9.38      8.60 o
   8   5 -11        3.75       -3.65      8.60 o
   9   5 -11        3.21       -4.69      9.38 o
  10   5 -11        1.25        0.00     10.69 o
   3   6 -11        5.80        1.82      5.73 o
   4   6 -11        0.33       -5.73      5.73 o
   5   6 -11        5.01        3.13      7.56 o
   6   6 -11        5.67        1.04      8.08 o
   7   6 -11        0.45       -8.08      8.08 o
   8   6 -11        8.41       -7.56      9.12 o
   9   6 -11        4.27       -4.95     10.17 o
  10   6 -11        1.56      -10.43     10.69 o
   3   7 -11       23.56       21.37      7.04 o
   4   7 -11       12.61        8.08      7.04 o
   5   7 -11        1.34        2.09      8.08 o
   6   7 -11       31.43       25.02      9.64 o
   7   7 -11        0.62       -7.04      8.86 o
   8   7 -11        4.22       -6.78      9.90 o
   9   7 -11       11.92        8.86     11.21 o
  10   7 -11        2.41       11.73     11.99 o
   2   8 -11        0.94        3.13      6.26 o
   3   8 -11        0.59       -0.26      6.52 o
   4   8 -11        1.72        0.52      7.30 o
   5   8 -11        4.98        3.65      8.60 o
   6   8 -11        4.99        0.78      9.12 o
   7   8 -11        4.15        4.95      9.90 o
   8   8 -11        4.60        6.26     10.43 o
   9   8 -11        0.76      -10.69     10.69 o
   1   9 -11        1.22       -5.73      5.73 o
   2   9 -11        2.56        2.87      6.78 o
   3   9 -11       10.72       22.68      8.08 o
   4   9 -11       11.26       14.34      8.60 o
   5   9 -11        1.75        1.56      8.86 o
   6   9 -11        4.54       -9.12      9.12 o
   7   9 -11        9.84       11.99     10.69 o
   8   9 -11        2.61      -10.17     10.17 o
   9   9 -11       11.19       -1.30     11.47 o
   1  10 -11        8.71        0.26      6.78 o
   2  10 -11        3.48       -1.04      7.30 o
   3  10 -11        5.46        0.00      7.56 o
   4  10 -11        0.61       -8.08      8.08 o
   5  10 -11       14.36        0.78      9.12 o
   6  10 -11        2.32       -5.99      9.64 o
   7  10 -11        3.05       -9.12     10.17 o
   8  10 -11        0.96      -10.69     10.95 o
   1  11 -11        4.71       10.69      7.82 o
   2  11 -11        4.19        9.38      8.34 o
   3  11 -11        3.60       -8.08      8.08 o
   4  11 -11        0.48       -6.52      8.60 o
   5  11 -11        2.83       -3.39      9.38 o
   6  11 -11        1.89        5.47     10.43 o
   7  11 -11        4.00       -9.12     10.69 o
   1  12 -11        6.45        8.34      8.34 o
   2  12 -11        9.49       18.77      9.38 o
   3  12 -11        0.87       17.20      9.12 o
   4  12 -11        2.08       -0.78      9.12 o
   5  12 -11        8.24        7.82     10.43 o
   6  12 -11        3.25       -7.56     10.43 o
   1  13 -11        1.79        1.30      8.60 o
   2  13 -11        1.58        5.21      8.86 o
   3  13 -11        6.36       -2.35      8.86 o
   4  13 -11        1.32       -2.87      9.38 o
   5  13 -11        3.68        1.04     10.43 o
   1  14 -11        0.63       -5.86      5.86 o
   2  14 -11        6.56       11.47      9.64 o
   3  14 -11        2.18       -5.21      9.64 o
   6   0 -10       60.12       72.20     15.38 o
   8   0 -10       48.03       45.09      8.60 o
  10   0 -10       12.36       20.07      8.86 o
  12   0 -10       10.27       -2.87     10.17 o
   4   1 -10       42.49       51.09     13.03 o
   5   1 -10       26.22       33.63      8.29 o
   6   1 -10        4.47        4.76      6.65 o
   7   1 -10       67.77       69.07      9.12 o
   8   1 -10       31.43       35.19      8.86 o
   9   1 -10       68.15       80.75      7.68 o
  10   1 -10        0.86       -0.39      6.05 o
  11   1 -10        0.42       -0.44      6.54 o
  12   1 -10        0.28        6.65      7.19 o
   4   2 -10       23.23       20.07     11.21 o
   5   2 -10       23.44       21.70      4.77 o
   6   2 -10        8.16        8.09      5.56 o
   7   2 -10        9.35        6.06      8.60 o
   8   2 -10       22.83       23.46      9.12 o
   9   2 -10       12.60        3.39      8.86 o
  10   2 -10        7.61        4.43      9.64 o
  11   2 -10        4.99       -9.38      9.64 o
  12   2 -10        3.03       15.38     10.95 o
   4   3 -10       26.13       33.10     12.25 o
   5   3 -10        5.08        0.52      5.99 o
   6   3 -10       25.57       22.60      6.65 o
   7   3 -10       27.65       16.92      6.55 o
   8   3 -10       69.58       83.15     11.99 o
   9   3 -10        2.52       -7.82      7.82 o
  10   3 -10       19.81       21.11     10.43 o
  11   3 -10        1.90        2.61     10.17 o
  12   3 -10        3.41        4.43     10.69 o
   3   4 -10       72.75       69.33      7.56 o
   4   4 -10      141.45      166.55     14.86 o
   5   4 -10        1.63       -3.65      6.52 o
   6   4 -10       39.58       43.84      7.08 o
   7   4 -10       22.18       19.57      6.82 o
   8   4 -10        8.74       21.37      9.90 o
   9   4 -10        0.52       -7.04      8.86 o
  10   4 -10        3.09       -3.13      9.38 o
  11   4 -10        1.68        1.04     10.17 o
  12   4 -10        1.59      -10.17     10.43 o
   3   5 -10       14.56        3.39      5.99 o
   4   5 -10       13.99        6.78      6.78 o
   5   5 -10        9.29       15.12      7.82 o
   6   5 -10        3.48       -3.13      7.82 o
   7   5 -10       36.02       21.63      9.64 o
   8   5 -10        7.61       -8.34      8.86 o
   9   5 -10        1.44       -3.39      9.12 o
  10   5 -10        3.00        4.43     10.43 o
  11   5 -10        1.29        2.09     10.95 o
  12   5 -10        5.71        1.56     11.47 o
   2   6 -10       14.96       11.73      5.99 o
   3   6 -10       58.93       57.60      8.34 o
   4   6 -10       11.77       14.07      7.56 o
   5   6 -10        3.38        2.87      7.82 o
   6   6 -10       10.25       -3.91      8.08 o
   7   6 -10        5.76       -4.43      8.34 o
   8   6 -10        0.05       -4.43      9.38 o
   9   6 -10        9.41       15.64     10.17 o
  10   6 -10        0.50       -8.60      9.90 o
  11   6 -10        0.91        2.09     11.21 o
   1   7 -10       24.34       35.71      6.52 o
   2   7 -10       40.38       33.36      7.30 o
   3   7 -10       14.75       20.59      7.30 o
   4   7 -10       28.26       18.51      8.08 o
   5   7 -10        1.47       -7.56      7.56 o
   6   7 -10       10.38        4.43      8.86 o
   7   7 -10       13.01       21.63     10.17 o
   8   7 -10        8.70       14.34     10.17 o
   9   7 -10        3.00        1.04     10.17 o
  10   7 -10        2.49      -10.69     10.69 o
  11   7 -10        0.00      -10.43     10.43 o
   1   8 -10       37.61       38.05      7.56 o
   2   8 -10       28.22       29.97      7.56 o
   3   8 -10        2.14        0.78      7.04 o
   4   8 -10        8.55        2.35      7.82 o
   5   8 -10        6.83       -4.43      8.34 o
   6   8 -10        0.27        3.13      8.60 o
   7   8 -10        7.14       -5.47      9.38 o
   8   8 -10        2.19       -4.17     10.17 o
   9   8 -10        3.79       -3.65     10.69 o
  10   8 -10        1.31       -5.73     11.47 o
  11   8 -10        3.52       -5.21     11.73 o
   1   9 -10        0.39        2.33      3.94 o
   2   9 -10       15.14       17.46      7.56 o
   3   9 -10        6.31       -2.87      7.30 o
   4   9 -10       11.57        9.90      8.86 o
   5   9 -10        9.42        8.60      9.12 o
   6   9 -10        5.13        3.13      9.38 o
   7   9 -10        2.75        6.52      9.90 o
   8   9 -10       17.83       17.46     11.47 o
   9   9 -10       12.24       11.73     11.47 o
  10   9 -10        0.09      -10.43     10.43 o
   0  10 -10       21.81       36.23      7.82 o
   1  10 -10        8.66        7.30      7.04 o
   2  10 -10       15.96       20.33      8.08 o
   3  10 -10       35.46       52.91      9.90 o
   4  10 -10        9.89        2.61      8.34 o
   5  10 -10        5.90        1.04      9.38 o
   6  10 -10        5.88       -8.60      8.60 o
   7  10 -10       30.10       22.68     11.21 o
   8  10 -10        4.83       17.72     11.47 o
   9  10 -10        5.09       -5.47     11.21 o
   1  11 -10        7.45        0.52      7.30 o
   2  11 -10       21.80       13.52      4.81 o
   3  11 -10        1.83        8.08      8.34 o
   4  11 -10       25.63       26.59      9.90 o
   5  11 -10        2.81       -0.26      8.60 o
   6  11 -10        6.64        0.78      9.90 o
   7  11 -10        0.09       -9.38      9.90 o
   8  11 -10        1.92        4.69     10.95 o
   9  11 -10        3.70        1.56     11.21 o
   0  12 -10        2.63        9.38      7.56 o
   1  12 -10        4.45       11.99      7.82 o
   2  12 -10        6.85       -4.83      5.34 o
   3  12 -10        2.26        6.52      8.60 o
   4  12 -10        5.92       -2.61      8.60 o
   5  12 -10        2.16        1.82      9.64 o
   6  12 -10       19.84       12.25     10.17 o
   7  12 -10        4.21       -9.38      9.38 o
   8  12 -10        5.16        8.86     11.21 o
   1  13 -10        1.39        0.52      8.08 o
   2  13 -10        1.29       -0.04      5.42 o
   3  13 -10        8.28       16.42      9.12 o
   4  13 -10        0.63        4.95      9.38 o
   5  13 -10        4.47       12.51      9.90 o
   6  13 -10        0.57        6.78     10.17 o
   7  13 -10        1.06       -9.90      9.90 o
   0  14 -10       13.19       31.80      9.38 o
   1  14 -10        3.35       14.86      8.86 o
   2  14 -10        6.33        5.47      5.89 o
   3  14 -10        0.79       -5.26      5.26 o
   4  14 -10        8.04        4.95      9.38 o
   5  14 -10        7.95       12.51     10.43 o
   6  14 -10        9.98       -9.38      9.38 o
   1  15 -10        1.69        1.82      8.86 o
   2  15 -10        0.11       -5.62      5.62 o
   3  15 -10        1.29       -0.41      6.26 o
   4  15 -10        6.84        9.38     10.17 o
   0  16 -10        8.17       13.81      9.90 o
   1  16 -10        0.08       -1.30      9.12 o
   2  16 -10        1.24       -6.52      8.86 o
   4   0  -9       67.03       61.25     12.51 o
   6   0  -9      143.87      161.54     10.43 o
   8   0  -9      200.68      223.85     40.27 o
  10   0  -9       31.09       24.50      9.90 o
  12   0  -9        3.43        8.60      9.38 o
   4   1  -9       28.47       21.55      7.34 o
   5   1  -9      284.50      314.54     13.02 o
   6   1  -9        3.89        1.51      4.84 o
   7   1  -9       27.53       21.87      4.57 o
   8   1  -9        1.20       -1.88      5.03 o
   9   1  -9       68.98       91.55      8.37 o
  10   1  -9       19.28       16.13      6.63 o
  11   1  -9       10.16        7.08      6.36 o
  12   1  -9        3.67        4.99      6.63 o
  13   1  -9        0.53       -1.54      6.91 o
   3   2  -9       21.52       22.94     10.17 o
   4   2  -9       67.76       67.88      5.87 o
   5   2  -9        9.02        6.40      4.74 o
   6   2  -9       46.86       42.78      6.30 o
   7   2  -9       63.66       76.27      7.78 o
   8   2  -9      124.16      149.58      8.55 o
   9   2  -9       28.50       20.84      6.49 o
  10   2  -9        4.63       -4.82      6.17 o
  11   2  -9        0.54       -5.86      5.86 o
  12   2  -9        3.64       -3.38      6.65 o
  13   2  -9        3.62       -1.88      6.94 o
   3   3  -9       24.80       26.18      8.73 o
   4   3  -9      134.91      124.44     16.16 o
   5   3  -9       17.83       15.20      5.16 o
   6   3  -9       37.30       38.81      6.41 o
   7   3  -9       10.31       14.52      6.63 o
   8   3  -9        8.92       -6.22      7.13 o
   9   3  -9       13.42       -4.24      8.19 o
  10   3  -9       27.52       20.44      6.57 o
  11   3  -9        1.68        7.41      6.42 o
  12   3  -9       11.92       21.25      7.01 o
  13   3  -9        7.84        6.83      7.42 o
   2   4  -9      160.83      163.68     11.21 o
   3   4  -9       31.31       24.67      8.47 o
   4   4  -9      128.51      126.56     10.82 o
   5   4  -9       39.35       37.19      6.43 o
   6   4  -9       36.08       27.87      6.21 o
   7   4  -9        9.01        7.93      6.42 o
   8   4  -9        8.52        5.12      7.20 o
   9   4  -9        5.49       -8.21      8.21 o
  10   4  -9        0.73        7.82      9.64 o
  11   4  -9        6.99        0.00      9.38 o
  12   4  -9        7.41       15.64     11.21 o
  13   4  -9        1.94        4.17     11.47 o
   1   5  -9       41.08       52.65      6.52 o
   2   5  -9       47.72       46.66      7.04 o
   3   5  -9      153.78      171.61     11.13 o
   4   5  -9      213.14      208.66     13.11 o
   5   5  -9       51.03       62.45     15.90 o
   6   5  -9        0.00       -1.71      5.52 o
   7   5  -9       21.06       28.92      7.16 o
   8   5  -9       14.02        0.26      9.12 o
   9   5  -9       18.45       21.63     10.17 o
  10   5  -9        7.19        5.21      9.64 o
  11   5  -9        0.37       -6.26      9.38 o
  12   5  -9        2.92        3.65     10.43 o
   1   6  -9      149.86      159.51     11.47 o
   2   6  -9       29.58       25.80      6.78 o
   3   6  -9      106.67      116.48      9.82 o
   4   6  -9       25.15       31.57      7.13 o
   5   6  -9        4.14        2.55      6.39 o
   6   6  -9       45.19       47.18     10.43 o
   7   6  -9       61.92       72.72     11.73 o
   8   6  -9        5.68       -5.99      9.38 o
   9   6  -9        1.98        5.47      9.64 o
  10   6  -9       11.67        3.13      9.64 o
  11   6  -9        0.80       -2.35      9.90 o
  12   6  -9        6.71       -2.09     10.69 o
   0   7  -9       84.04       97.48      9.38 o
   1   7  -9        1.66       -0.39      3.23 o
   2   7  -9       71.56       64.12      8.60 o
   3   7  -9       98.10      112.06      9.45 o
   4   7  -9       45.80       39.45      7.57 o
   5   7  -9       21.98       37.27      9.38 o
   6   7  -9       37.20       35.19     10.17 o
   7   7  -9        5.96        5.47      8.86 o
   8   7  -9        2.86       -9.12      9.12 o
   9   7  -9        7.96        9.64     10.17 o
  10   7  -9        4.00       -0.78     10.17 o
  11   7  -9        5.18       -1.56      9.90 o
  12   7  -9        1.24       -2.35     10.69 o
   1   8  -9       59.01       63.08      8.60 o
   2   8  -9       48.97       58.91      8.86 o
   3   8  -9        8.57       12.40      6.26 o
   4   8  -9       24.32       18.97      6.94 o
   5   8  -9       43.91       43.01      9.90 o
   6   8  -9       10.56       13.29      9.38 o
   7   8  -9        0.43       -7.04      8.60 o
   8   8  -9        9.38       -2.09     10.43 o
   9   8  -9        3.27       -5.99      9.90 o
  10   8  -9        7.23        6.26     10.43 o
  11   8  -9        9.34       -0.52     10.69 o
  12   8  -9        1.73       -1.56     10.95 o
   0   9  -9       20.64       18.25      7.04 o
   1   9  -9       23.11       21.37      7.30 o
   2   9  -9       15.79        9.23      4.24 o
   3   9  -9       28.36       37.10      9.51 o
   4   9  -9       17.17       10.95      8.34 o
   5   9  -9        7.93        4.43      8.34 o
   6   9  -9        3.78        5.47      9.12 o
   7   9  -9       10.01       -7.56      9.38 o
   8   9  -9       20.33       24.76     11.47 o
   9   9  -9        0.69        0.00     10.43 o
  10   9  -9        4.08        6.52     10.95 o
  11   9  -9        1.89       -5.47     10.69 o
   1  10  -9        9.91       11.47      4.98 o
   2  10  -9        4.25        2.11      6.65 o
   3  10  -9       18.32       22.63      4.62 o
   4  10  -9        0.75        1.56      8.34 o
   5  10  -9       18.52        9.64      8.86 o
   6  10  -9        1.57       -3.65      9.12 o
   7  10  -9       13.84       -1.56      9.64 o
   8  10  -9        3.93       -8.86      8.86 o
   9  10  -9        0.70      -10.43     10.43 o
  10  10  -9        2.69      -10.43     10.43 o
  11  10  -9        5.44       30.50     12.77 o
   0  11  -9       23.01       27.11      8.08 o
   1  11  -9        4.11       -1.93      9.64 o
   2  11  -9        2.91       -5.60      5.60 o
   3  11  -9       16.27       14.83      4.92 o
   4  11  -9       22.57       24.50      9.38 o
   5  11  -9       61.67       77.15     11.73 o
   6  11  -9        1.99       -8.60      8.60 o
   7  11  -9       19.25        2.35      9.64 o
   8  11  -9       31.12       31.80     11.47 o
   9  11  -9        2.43       -7.56     11.47 o
  10  11  -9        4.54       -6.78     11.47 o
   1  12  -9       11.69       15.67      6.78 o
   2  12  -9       10.26       13.03      8.08 o
   3  12  -9        0.12       -3.96      4.70 o
   4  12  -9       34.50       53.28     16.81 o
   5  12  -9       17.38        4.69      8.86 o
   6  12  -9        1.31        8.08      9.38 o
   7  12  -9       29.68       32.32     11.47 o
   8  12  -9        0.23       -9.90      9.90 o
   9  12  -9        0.85       -9.12     10.43 o
   0  13  -9        7.11        1.56      7.56 o
   1  13  -9        2.56       -6.28      8.73 o
   2  13  -9        0.89       -3.91      7.56 o
   3  13  -9       14.82       12.10      5.75 o
   4  13  -9       11.53       13.53      5.49 o
   5  13  -9        0.45        6.52      9.12 o
   6  13  -9        7.76       -2.35      9.12 o
   7  13  -9       12.17        7.82     10.17 o
   8  13  -9        0.76      -10.17     10.17 o
   9  13  -9        1.04       -5.99     10.95 o
   1  14  -9        2.26       -1.95      5.34 o
   2  14  -9        0.16       -4.43      7.56 o
   3  14  -9       21.10       21.61      7.69 o
   4  14  -9        1.44       -6.39      6.39 o
   5  14  -9        2.45       -3.65      8.86 o
   6  14  -9        0.10       -7.04      8.86 o
   7  14  -9        0.28        2.09      9.90 o
   8  14  -9        0.97       -1.04     10.95 o
   0  15  -9        1.35       -4.17      7.82 o
   1  15  -9        2.23       10.08      5.99 o
   2  15  -9        4.25       -4.69      8.08 o
   3  15  -9        6.66        4.14      6.07 o
   4  15  -9        3.06       -2.79      8.21 o
   5  15  -9        2.64       -5.73      8.86 o
   6  15  -9        2.54       -8.86      8.86 o
   1  16  -9        3.59       -5.53     15.51 o
   2  16  -9        1.31       -7.82      7.82 o
   3  16  -9        2.38       -5.80      5.80 o
   4  16  -9        2.67       -5.89      5.89 o
   5  16  -9        1.61       -4.69      9.38 o
   0  17  -9        9.12        3.91      8.86 o
   1  17  -9        0.14       -3.84      5.99 o
   2  17  -9        3.16       -4.69      8.34 o
   4   0  -8       22.82       26.32     10.17 o
   6   0  -8       19.76       14.83      9.77 o
   8   0  -8        2.99       -6.39      6.39 o
  10   0  -8        9.58        1.56      8.60 o
  12   0  -8       31.87       46.66     10.43 o
  14   0  -8        3.22       16.68      9.64 o
   3   1  -8      480.41      505.03     25.34 o
   4   1  -8       86.38       74.46      6.35 o
   5   1  -8       19.48       20.54      3.51 o
   6   1  -8       31.65       27.92      4.37 o
   7   1  -8       53.51       46.49      5.36 o
   8   1  -8       10.46        6.62      5.19 o
   9   1  -8      149.47      159.98     18.25 o
  10   1  -8       38.78       33.05      6.91 o
  11   1  -8        4.31       -2.48      5.90 o
  12   1  -8       14.01       21.78      6.54 o
  13   1  -8        0.96       -4.90      6.07 o
  14   1  -8        2.72       -5.98      6.34 o
   3   2  -8      106.11       84.21      7.50 o
   4   2  -8       40.94       37.33      5.10 o
   5   2  -8       13.20       10.99      4.97 o
   6   2  -8       43.89       34.23      4.40 o
   7   2  -8       39.44       37.76     10.38 o
   8   2  -8       48.94       44.55     12.23 o
   9   2  -8        7.71       -2.16      5.17 o
  10   2  -8        6.54        1.50      6.39 o
  11   2  -8       17.99       12.30      6.34 o
  12   2  -8        0.44        7.84      6.07 o
  13   2  -8        0.01        3.20      6.34 o
  14   2  -8        4.11       -3.01      9.25 o
   2   3  -8      400.03      391.75     20.07 o
   3   3  -8      200.69      201.48     11.23 o
   4   3  -8       37.05       42.37      5.44 o
   5   3  -8       11.14        4.64      5.11 o
   6   3  -8       30.93       37.94      6.61 o
   7   3  -8       57.73       48.31      7.07 o
   8   3  -8       40.56       47.58      5.53 o
   9   3  -8       56.27       39.61      9.64 o
  10   3  -8       64.12       67.07      9.23 o
  11   3  -8        0.47       -5.62      5.62 o
  12   3  -8        7.08       13.55      6.45 o
  13   3  -8        3.36        2.49      6.36 o
  14   3  -8        0.49        0.90      8.34 o
   1   4  -8        8.78        2.87      4.17 o
   2   4  -8        8.32        3.97      4.32 o
   3   4  -8      136.25      127.47      9.88 o
   4   4  -8       56.09       52.25      7.18 o
   5   4  -8       56.04       57.03      6.61 o
   6   4  -8      339.10      348.42     15.44 o
   7   4  -8       54.66       57.98     13.11 o
   8   4  -8        1.42       -4.59      4.59 o
   9   4  -8        7.26       -6.17      6.17 o
  10   4  -8        0.83       -6.65      6.65 o
  11   4  -8       11.57       12.55      6.16 o
  12   4  -8        2.54       -3.30      6.91 o
  13   4  -8       17.52       20.24      7.16 o
  14   4  -8        5.73        6.75      6.97 o
   1   5  -8      101.58       95.40      8.86 o
   2   5  -8       20.02       20.41      5.44 o
   3   5  -8       49.57       54.46      9.51 o
   4   5  -8      360.58      357.71     17.59 o
   5   5  -8        7.13        2.92      6.99 o
   6   5  -8       51.55       40.05      6.70 o
   7   5  -8       50.78       51.12     10.45 o
   8   5  -8        0.46       -6.12      6.12 o
   9   5  -8       23.74       13.77     16.03 o
  10   5  -8       12.98       13.53      8.08 o
  11   5  -8        2.05       -2.81      5.86 o
  12   5  -8       14.28       14.12      6.53 o
  13   5  -8       17.34       32.14      7.71 o
   0   6  -8      257.98      274.98     15.64 o
   1   6  -8       41.48       38.84      6.78 o
   2   6  -8       10.36       10.57      5.25 o
   3   6  -8      118.33      106.52      9.21 o
   4   6  -8       62.36       51.25      7.86 o
   5   6  -8        0.89       -6.36      6.36 o
   6   6  -8       38.59       30.86      6.16 o
   7   6  -8       10.89        2.84      5.55 o
   8   6  -8        7.27       -8.34      8.34 o
   9   6  -8        0.86       13.81      9.12 o
  10   6  -8        7.58        0.52      9.12 o
  11   6  -8       32.26       32.06     10.69 o
  12   6  -8       15.50       28.93     10.95 o
  13   6  -8       13.60       30.23     11.73 o
   1   7  -8      108.76      113.12     10.95 o
   2   7  -8       22.35       23.19      3.59 o
   3   7  -8        4.42        0.66      5.79 o
   4   7  -8       33.13       28.20      7.56 o
   5   7  -8       23.14        3.87      9.77 o
   6   7  -8        4.96       -0.99     10.30 o
   7   7  -8        6.85       10.69      9.12 o
   8   7  -8        5.64       -6.26      8.34 o
   9   7  -8        3.52       -1.04      8.86 o
  10   7  -8        7.21       -3.39      9.12 o
  11   7  -8        4.37       14.60     10.43 o
  12   7  -8       16.69       35.45     11.47 o
  13   7  -8       12.20       32.06     11.99 o
   0   8  -8       79.57       91.75      9.38 o
   1   8  -8      126.22      128.48      8.08 o
   2   8  -8        1.56        0.65      4.70 o
   3   8  -8       12.48       13.36      3.60 o
   4   8  -8       80.51       73.90      8.78 o
   5   8  -8        2.64       -0.61      6.91 o
   6   8  -8       85.89       82.69      9.93 o
   7   8  -8      133.70      154.82     15.90 o
   8   8  -8        5.92       -1.56      8.86 o
   9   8  -8       12.16       11.99      9.64 o
  10   8  -8        4.48       -2.35      9.38 o
  11   8  -8        3.80       -1.56      9.90 o
  12   8  -8       23.55       29.19     11.73 o
   1   9  -8       16.01       19.76      4.97 o
   2   9  -8      155.48      158.21     14.34 o
   3   9  -8       27.87       30.22      4.38 o
   4   9  -8       21.67       25.39      4.04 o
   5   9  -8       64.62       50.73      8.63 o
   6   9  -8       77.25       75.33     11.73 o
   7   9  -8        2.21       -6.26      8.86 o
   8   9  -8        1.66       -3.91      9.12 o
   9   9  -8        5.63       -7.30      8.86 o
  10   9  -8        9.18       11.47      9.90 o
  11   9  -8        1.09       -8.60     10.17 o
  12   9  -8       11.28       26.32     12.25 o
   0  10  -8       29.70       26.06      7.56 o
   1  10  -8        1.88       -4.14      4.41 o
   2  10  -8       42.11       45.87      9.38 o
   3  10  -8       11.97        9.79      4.88 o
   4  10  -8       10.95       11.85      4.18 o
   5  10  -8        6.44       -8.08      8.08 o
   6  10  -8       47.13       33.36     10.17 o
   7  10  -8       39.81       48.22     11.99 o
   8  10  -8       12.28        5.73      9.90 o
   9  10  -8        7.37       -5.73      9.64 o
  10  10  -8        0.38       -9.38      9.38 o
  11  10  -8        1.43       -1.56     10.43 o
  12  10  -8        6.06        3.65     11.73 o
   1  11  -8       12.90       11.35      4.88 o
   2  11  -8        7.45       13.55      7.56 o
   3  11  -8        5.36        4.68      4.24 o
   4  11  -8       12.33        1.72      4.24 o
   5  11  -8       19.06       28.16      5.01 o
   6  11  -8       15.20        6.52      9.38 o
   7  11  -8       19.77       23.98     11.21 o
   8  11  -8        2.91        2.35     10.17 o
   9  11  -8        0.31       -6.78      9.64 o
  10  11  -8        0.20       -1.04     10.17 o
  11  11  -8        4.33      -10.43     10.43 o
   0  12  -8       33.62       33.88      8.60 o
   1  12  -8       18.75       11.87      5.43 o
   2  12  -8       49.32       54.42      8.47 o
   3  12  -8       12.94       11.50      4.65 o
   4  12  -8       12.59       15.04      5.13 o
   5  12  -8        4.48        0.06      4.62 o
   6  12  -8       85.36       83.41     12.77 o
   7  12  -8        2.50       -2.87      9.12 o
   8  12  -8        9.91       -5.73     10.43 o
   9  12  -8       14.53        6.78     10.95 o
  10  12  -8        1.70        0.26     10.95 o
   1  13  -8        4.49       -1.10      5.07 o
   2  13  -8        3.54        0.18      5.25 o
   3  13  -8        4.18       -0.66      5.12 o
   4  13  -8        0.41       -4.70      4.70 o
   5  13  -8        7.29        0.10      5.06 o
   6  13  -8        0.79       -1.30      9.12 o
   7  13  -8       18.02        1.82      9.64 o
   8  13  -8       21.48       33.62     12.51 o
   9  13  -8        3.35        1.04     11.21 o
  10  13  -8        3.71       -7.56     10.95 o
   0  14  -8        0.53       -6.26      6.78 o
   1  14  -8        2.51       -0.74      5.15 o
   2  14  -8       10.54        9.90      5.71 o
   3  14  -8        1.70       -5.16      5.16 o
   4  14  -8        8.13        8.68      5.56 o
   5  14  -8        6.45       -3.79      5.47 o
   6  14  -8        5.47        7.76      7.04 o
   7  14  -8       11.31        8.86     10.17 o
   8  14  -8       10.69       -4.17      9.90 o
   9  14  -8       19.81        3.65     12.51 o
   1  15  -8       16.16       12.14      7.56 o
   2  15  -8        6.10       -1.57      5.43 o
   3  15  -8        2.57        0.14      5.52 o
   4  15  -8        7.80        9.50      5.86 o
   5  15  -8       23.73       22.09      6.34 o
   6  15  -8        6.09        1.76      5.76 o
   7  15  -8        4.73       -3.13      9.90 o
   8  15  -8        2.82      -10.43     10.43 o
   0  16  -8        4.83        3.39      7.56 o
   1  16  -8        0.39       -5.25      5.25 o
   2  16  -8        2.18       -1.05      5.62 o
   3  16  -8        5.04        4.30      6.08 o
   4  16  -8        6.93       -1.50     10.43 o
   5  16  -8        2.06       -6.91      6.91 o
   6  16  -8        8.64        4.44      6.12 o
   1  17  -8        8.48       12.46      6.13 o
   2  17  -8        0.63       -5.70      5.70 o
   3  17  -8        5.21        0.59      6.26 o
   4  17  -8        2.73        2.05      6.07 o
   5  17  -8        6.76        1.99      6.23 o
   0  18  -8        3.53       -2.35      8.08 o
   1  18  -8        2.86        6.13      6.08 o
   2  18  -8        0.10       -3.73      5.89 o
   3  18  -8        0.23       -8.08      8.86 o
   2   0  -7      361.43      345.35     26.06 o
   4   0  -7      134.67      132.15      8.52 o
   6   0  -7       12.17        6.29      5.40 o
   8   0  -7       32.93       38.46      8.60 o
  10   0  -7       61.06       57.94      8.41 o
  12   0  -7       19.92       23.72      8.86 o
  14   0  -7        1.18        8.60      8.86 o
   2   1  -7      105.40      103.48     13.81 o
   3   1  -7       52.07       54.78      4.48 o
   4   1  -7       95.24       84.42      4.89 o
   5   1  -7      115.33      103.74      5.86 o
   6   1  -7       59.88       59.33      6.96 o
   7   1  -7       54.65       46.35      5.27 o
   8   1  -7       10.94        2.17      5.87 o
   9   1  -7        3.36       -5.56      7.90 o
  10   1  -7        3.35       -7.67      7.67 o
  11   1  -7       26.12       26.43      6.17 o
  12   1  -7       45.88       51.92      7.09 o
  13   1  -7        8.92       10.21      7.04 o
  14   1  -7        2.84        4.69      6.27 o
  15   1  -7       12.48       19.28      7.09 o
   2   2  -7       54.66       56.09      5.34 o
   3   2  -7       86.04       85.55      5.82 o
   4   2  -7       24.36       20.58      4.50 o
   5   2  -7       34.08       36.54      3.88 o
   6   2  -7       49.39       43.67      4.62 o
   7   2  -7       58.61       52.53      6.88 o
   8   2  -7       83.66       94.67      7.80 o
   9   2  -7        8.71       -7.60      7.60 o
  10   2  -7        4.10       -5.12      5.12 o
  11   2  -7       91.02      116.16      8.85 o
  12   2  -7       22.16       22.78      6.34 o
  13   2  -7       43.19       53.88      7.37 o
  14   2  -7        1.61       12.20      6.36 o
   1   3  -7       31.47       28.15      4.43 o
   2   3  -7      314.73      297.80     13.94 o
   3   3  -7       20.99       20.84      4.13 o
   4   3  -7       18.71       15.48      4.51 o
   5   3  -7       35.08       26.57      5.37 o
   6   3  -7       82.71       94.09      5.86 o
   7   3  -7        8.08       -2.18      7.15 o
   8   3  -7       62.71       69.85     10.19 o
   9   3  -7       44.10       47.92      8.39 o
  10   3  -7       15.22        7.39      6.78 o
  11   3  -7       21.12       11.98     12.47 o
  12   3  -7       12.35       17.59      6.39 o
  13   3  -7        1.46        0.61      5.97 o
  14   3  -7        0.27        1.30      8.86 o
   1   4  -7       78.26       69.85      6.78 o
   2   4  -7      108.45      109.41      8.20 o
   3   4  -7       37.46       34.72      5.83 o
   4   4  -7       10.37        9.17      4.41 o
   5   4  -7      114.68      105.40      7.73 o
   6   4  -7        7.80        5.86      5.23 o
   7   4  -7       79.61       83.38      6.01 o
   8   4  -7      555.45      594.19     18.11 o
   9   4  -7       14.70        4.42      5.83 o
  10   4  -7       65.55       68.12     11.90 o
  11   4  -7       71.52       76.54     16.44 o
  12   4  -7        8.68       14.80      6.16 o
  13   4  -7        1.58       -2.20      6.05 o
  14   4  -7        1.00       -6.23      6.23 o
   0   5  -7      269.99      285.66     15.38 o
   1   5  -7       48.25       46.13      6.52 o
   2   5  -7       31.36       32.90      5.40 o
   3   5  -7      112.94      114.89     13.42 o
   4   5  -7       37.59       42.48      5.33 o
   5   5  -7      101.32       99.93      7.48 o
   6   5  -7       45.14       43.13      6.35 o
   7   5  -7       33.80       19.99      6.46 o
   8   5  -7      159.22      170.28     15.46 o
   9   5  -7       27.30       22.21      6.56 o
  10   5  -7       23.37       26.84     11.18 o
  11   5  -7       33.84       51.10      7.82 o
  12   5  -7        7.97        8.16      5.94 o
  13   5  -7       16.92       22.11      6.89 o
  14   5  -7       14.88       16.70      6.94 o
   1   6  -7        0.35        2.06      3.26 o
   2   6  -7       53.34       48.19      7.80 o
   3   6  -7       12.49       12.51      5.64 o
   4   6  -7      126.91      115.62     10.20 o
   5   6  -7      268.12      256.70     15.28 o
   6   6  -7       24.33       18.67      7.59 o
   7   6  -7       40.83       27.88      6.35 o
   8   6  -7       49.57       32.25      6.95 o
   9   6  -7       18.52       13.16     11.60 o
  10   6  -7        0.84       -3.81      5.12 o
  11   6  -7       13.34       19.04      6.05 o
  12   6  -7       14.41       13.64      7.82 o
  13   6  -7       14.29       20.96      6.94 o
  14   6  -7        4.92        6.55      7.30 o
   0   7  -7       71.19       65.16      7.82 o
   1   7  -7      148.13      153.67      8.35 o
   2   7  -7        4.00       -5.39      7.82 o
   3   7  -7       95.65       98.31      7.57 o
   4   7  -7       18.36       25.40      6.99 o
   5   7  -7      209.14      211.15     11.10 o
   6   7  -7      206.50      193.65     11.09 o
   7   7  -7      162.31      175.97     13.14 o
   8   7  -7      143.71      171.24     15.90 o
   9   7  -7       21.35       14.86      9.12 o
  10   7  -7        3.31        6.52      8.60 o
  11   7  -7        9.44       14.66      5.89 o
  12   7  -7        1.15       -0.99      5.86 o
  13   7  -7        7.15        3.00      6.63 o
  14   7  -7       10.41        8.08     11.21 o
   1   8  -7       37.52       36.81      6.13 o
   2   8  -7       61.84       49.29      7.04 o
   3   8  -7       73.27       77.44      7.38 o
   4   8  -7       62.48       64.95      5.42 o
   5   8  -7        3.90       -6.60      6.70 o
   6   8  -7        0.94      -14.24     15.51 o
   7   8  -7        7.18       -3.63      7.01 o
   8   8  -7        9.17       -8.34      8.34 o
   9   8  -7        3.58       -8.08      8.08 o
  10   8  -7        0.53       -1.56      8.60 o
  11   8  -7        4.27        6.26      9.12 o
  12   8  -7        0.87       -3.39      9.12 o
  13   8  -7        2.24       -4.43      9.90 o
   0   9  -7      165.61      186.62     14.07 o
   1   9  -7        6.67        8.26      4.68 o
   2   9  -7      131.30      135.35      7.65 o
   3   9  -7      120.21      101.82      6.86 o
   4   9  -7       78.20       83.08      5.92 o
   5   9  -7       25.97       22.90      4.01 o
   6   9  -7        7.86        3.98      7.07 o
   7   9  -7      101.03      107.65     12.77 o
   8   9  -7        8.30        0.26      8.86 o
   9   9  -7       35.62       41.44     10.69 o
  10   9  -7        0.67        5.47      9.12 o
  11   9  -7        5.04       -3.91      9.38 o
  12   9  -7        7.50       10.69     10.43 o
  13   9  -7        7.59        8.60     11.21 o
   1  10  -7       91.86       94.97      7.09 o
   2  10  -7       30.96       24.30      4.81 o
   3  10  -7        6.43       -4.02      4.02 o
   4  10  -7        1.99       -1.43      3.91 o
   5  10  -7        0.60       -4.17      4.61 o
   6  10  -7       55.52       55.75      9.21 o
   7  10  -7       10.15       15.64      8.86 o
   8  10  -7        3.44       -3.91      8.08 o
   9  10  -7        5.18        3.39      9.38 o
  10  10  -7        5.36       -2.87      9.64 o
  11  10  -7        0.62       -9.38      9.38 o
  12  10  -7        8.94        4.17     10.69 o
   0  11  -7      159.18      170.46     14.60 o
   1  11  -7       95.67      110.40      8.20 o
   2  11  -7       29.14       29.17      5.08 o
   3  11  -7        7.84        1.09      5.88 o
   4  11  -7        3.85       -2.77      4.46 o
   5  11  -7       72.82       83.99     11.75 o
   6  11  -7       30.70       38.18     16.94 o
   7  11  -7        6.41       14.07      8.86 o
   8  11  -7        5.25       -7.30      8.60 o
   9  11  -7        2.21       -8.60      8.60 o
  10  11  -7        1.19       -1.56      9.90 o
  11  11  -7        3.88        9.12     10.69 o
  12  11  -7        1.65      -10.69     10.69 o
   1  12  -7       41.45       46.44      9.12 o
   2  12  -7       31.99       25.38      4.97 o
   3  12  -7       35.12       33.65      7.13 o
   4  12  -7      125.66      140.96      8.40 o
   5  12  -7       25.23       31.64      5.32 o
   6  12  -7        1.71       -4.46      4.46 o
   7  12  -7        5.89       -8.86      8.86 o
   8  12  -7        4.41       -8.60      8.60 o
   9  12  -7        8.34        7.56      9.90 o
  10  12  -7        9.22        3.65     10.43 o
  11  12  -7        2.31       -8.08     10.95 o
   0  13  -7       75.27       63.08      9.64 o
   1  13  -7       25.19       27.82      7.82 o
   2  13  -7       12.54        3.62      5.07 o
   3  13  -7       30.20       37.79     11.47 o
   4  13  -7       52.62       60.19      8.29 o
   5  13  -7       19.16       11.25      5.38 o
   6  13  -7       41.10       53.04     11.21 o
   7  13  -7       31.64       38.34      7.56 o
   8  13  -7        3.91       -8.86      8.86 o
   9  13  -7       10.76       14.34     10.43 o
  10  13  -7        0.17       -9.90      9.90 o
   1  14  -7       11.57        3.44      4.88 o
   2  14  -7        1.89        1.45      5.99 o
   3  14  -7        4.88        5.92      6.26 o
   4  14  -7        9.53        3.19      5.34 o
   5  14  -7       18.70       22.55      6.01 o
   6  14  -7        5.76        5.36      7.95 o
   7  14  -7       39.68       49.05      6.70 o
   8  14  -7        8.04        6.52     10.69 o
   9  14  -7        2.66        5.99     10.69 o
  10  14  -7        1.01        1.56     10.95 o
   0  15  -7        4.95        7.04      7.30 o
   1  15  -7       14.49       14.89      5.42 o
   2  15  -7        1.81        6.87      5.34 o
   3  15  -7       34.38       30.76      8.86 o
   4  15  -7        1.43        1.14      5.43 o
   5  15  -7        9.95        9.52      5.75 o
   6  15  -7        0.43        0.46      5.70 o
   7  15  -7       33.04       36.06      6.76 o
   8  15  -7       10.70        9.12     11.47 o
   9  15  -7        5.40       15.64     11.73 o
   1  16  -7       17.42       11.99      5.53 o
   2  16  -7        0.07        8.60      5.34 o
   3  16  -7        2.35       -7.56      7.56 o
   4  16  -7       15.10       15.98      6.17 o
   5  16  -7        4.50       -2.72      5.70 o
   6  16  -7        1.63       -0.66      6.01 o
   7  16  -7        3.54        4.93      6.14 o
   8  16  -7        2.69       -3.39     10.17 o
   0  17  -7       14.61       13.03      8.34 o
   1  17  -7        1.48       -4.33      5.25 o
   2  17  -7        3.81       -1.91      5.31 o
   3  17  -7        0.89       -2.87      8.34 o
   4  17  -7        6.61        9.64      6.16 o
   5  17  -7        0.13       -5.79      5.79 o
   6  17  -7       11.58        4.91      8.21 o
   1  18  -7        5.09        3.73      5.80 o
   2  18  -7        1.74       -5.04      6.65 o
   3  18  -7        5.86        8.60      8.86 o
   4  18  -7        0.37       -5.80      5.80 o
   5  18  -7        7.51       -2.61      6.17 o
   0  19  -7        2.56        1.82      8.08 o
   1  19  -7        7.63        3.00      7.43 o
   2   0  -6     1425.57     1299.83     83.67 o
   4   0  -6      637.25      669.19     25.81 o
   6   0  -6      147.77      137.98      9.74 o
   8   0  -6       77.19       95.27     18.64 o
  10   0  -6      144.03      130.83     14.21 o
  12   0  -6       28.31       47.70      9.12 o
  14   0  -6        5.05        2.61      7.82 o
   2   1  -6      665.65      668.70     22.24 o
   3   1  -6      902.08      859.70     23.01 o
   4   1  -6       52.47       53.54      3.92 o
   5   1  -6      398.76      419.95     12.72 o
   6   1  -6      171.46      173.80      7.64 o
   7   1  -6        9.57        4.32      3.80 o
   8   1  -6       25.93       24.26      4.53 o
   9   1  -6       38.82       39.49      7.00 o
  10   1  -6       27.10       16.24     10.80 o
  11   1  -6       67.63       60.66     10.00 o
  12   1  -6       72.23       86.01     10.43 o
  13   1  -6       39.21       51.36      6.73 o
  14   1  -6        0.59        3.25      5.52 o
  15   1  -6        0.34        1.01      5.89 o
   1   2  -6      138.24      136.32      8.60 o
   2   2  -6      574.77      563.87     19.02 o
   3   2  -6        1.79       -2.14      3.18 o
   4   2  -6      122.07      118.64      5.63 o
   5   2  -6      118.73      116.11      5.86 o
   6   2  -6        2.18       -3.07      3.29 o
   7   2  -6        6.99        4.41      5.79 o
   8   2  -6       45.71       56.46      6.74 o
   9   2  -6       83.83       83.19     13.59 o
  10   2  -6      108.42      102.90     15.24 o
  11   2  -6       86.34       91.96      7.18 o
  12   2  -6       32.40       41.10      6.45 o
  13   2  -6        7.95        4.46      5.42 o
  14   2  -6       16.66       25.60      6.36 o
  15   2  -6        4.00        8.23      6.17 o
   1   3  -6       81.23       86.11      9.90 o
   2   3  -6       82.19       64.13      5.76 o
   3   3  -6       60.23       78.60      5.53 o
   4   3  -6      191.46      170.82      8.96 o
   5   3  -6      136.45      128.56      6.18 o
   6   3  -6       47.45       38.02      4.85 o
   7   3  -6       76.74       81.17     10.53 o
   8   3  -6      195.78      196.53     14.56 o
   9   3  -6       41.31       36.06      7.67 o
  10   3  -6       35.48       35.14      7.40 o
  11   3  -6       97.28       92.66     14.59 o
  12   3  -6       50.92       51.79      6.79 o
  13   3  -6       29.56       41.54      6.63 o
  14   3  -6        6.49       13.94      6.07 o
  15   3  -6        0.69        6.18      6.26 o
   0   4  -6      260.55      234.84     13.03 o
   1   4  -6      104.04      105.06      7.37 o
   2   4  -6      173.61      161.38      9.64 o
   3   4  -6      525.15      534.61     18.70 o
   4   4  -6      186.84      168.38      8.89 o
   5   4  -6      167.69      163.43      9.23 o
   6   4  -6       15.30       11.34      3.57 o
   7   4  -6      104.16      102.09      6.21 o
   8   4  -6        0.74       -4.34      5.30 o
   9   4  -6       49.40       47.88     11.32 o
  10   4  -6       19.53       18.30      5.88 o
  11   4  -6        1.98       -5.33      9.80 o
  12   4  -6       30.70       33.06      6.17 o
  13   4  -6       12.76       10.46      5.79 o
  14   4  -6        0.90        0.83      5.89 o
  15   4  -6        0.89        2.06      6.34 o
   1   5  -6      194.81      197.77     10.86 o
   2   5  -6      113.08      124.66      8.40 o
   3   5  -6      185.68      171.40     10.88 o
   4   5  -6       37.63       37.85      4.83 o
   5   5  -6        2.41        0.08      4.15 o
   6   5  -6      167.39      132.38      8.85 o
   7   5  -6       25.43       29.87      7.98 o
   8   5  -6      321.06      323.71     11.66 o
   9   5  -6      138.46      128.85      8.16 o
  10   5  -6        2.22       -4.69      4.69 o
  11   5  -6       24.38       17.86      8.38 o
  12   5  -6       22.64       34.75      6.36 o
  13   5  -6        8.43        7.51      5.89 o
  14   5  -6        1.82        2.11      5.94 o
  15   5  -6        1.32        5.83      6.49 o
   0   6  -6      193.98      203.82     12.77 o
   1   6  -6       14.05       14.38      3.22 o
   2   6  -6      240.46      239.20     12.38 o
   3   6  -6       68.77       82.63      4.87 o
   4   6  -6       57.04       50.07      5.97 o
   5   6  -6       19.92       17.04      5.20 o
   6   6  -6       19.31        1.21      4.27 o
   7   6  -6      295.06      302.42     16.69 o
   8   6  -6       45.44       41.48      5.02 o
   9   6  -6       44.46       48.10      7.22 o
  10   6  -6      108.74      121.41      8.53 o
  11   6  -6       15.14        8.72      5.49 o
  12   6  -6        2.75       -5.34      5.34 o
  13   6  -6        3.84       -0.04      5.86 o
  14   6  -6       10.30        9.35      6.49 o
   1   7  -6       35.82       45.48      4.17 o
   2   7  -6        5.44       -1.62      3.15 o
   3   7  -6      163.64      161.39      8.06 o
   4   7  -6      150.71      153.54     12.40 o
   5   7  -6       15.51        5.01      4.64 o
   6   7  -6      157.16      121.96      8.97 o
   7   7  -6      185.56      154.34     10.47 o
   8   7  -6       41.50       37.08      7.94 o
   9   7  -6        9.52        9.41      4.88 o
  10   7  -6        0.89        4.22      4.94 o
  11   7  -6       21.71       19.74      5.82 o
  12   7  -6        1.52       -1.53      5.56 o
  13   7  -6        7.23       12.73      6.45 o
  14   7  -6        1.27        7.09      6.63 o
   0   8  -6       51.32       46.13      7.30 o
   1   8  -6      165.37      167.74      7.87 o
   2   8  -6      144.49      139.77      7.22 o
   3   8  -6       73.46       74.81      6.15 o
   4   8  -6      300.56      307.49     15.53 o
   5   8  -6       80.20       76.32      5.01 o
   6   8  -6       97.31       98.31     10.14 o
   7   8  -6      116.57      128.69     10.93 o
   8   8  -6       29.20       17.15      7.41 o
   9   8  -6        8.93        6.26      7.82 o
  10   8  -6        0.13       -2.13      4.76 o
  11   8  -6       23.29       27.48     13.16 o
  12   8  -6        8.91        6.62      5.94 o
  13   8  -6        8.62       20.66      6.70 o
  14   8  -6        3.25        4.67      6.89 o
   1   9  -6      193.92      194.87      8.85 o
   2   9  -6      118.10      115.66      7.06 o
   3   9  -6      292.49      293.33     27.37 o
   4   9  -6      303.91      316.10     12.18 o
   5   9  -6      116.39      122.74      7.38 o
   6   9  -6       28.10       18.28      5.35 o
   7   9  -6      153.09      173.60     47.96 o
   8   9  -6       53.53       54.12      8.75 o
   9   9  -6       17.95       20.07      8.86 o
  10   9  -6       35.87       54.74     10.17 o
  11   9  -6        0.70        4.95      8.86 o
  12   9  -6       14.85       15.12      9.90 o
  13   9  -6        7.02       13.29     10.69 o
   0  10  -6       15.31       12.51      6.52 o
   1  10  -6       30.97       30.40      6.52 o
   2  10  -6       23.96       21.05      4.50 o
   3  10  -6      489.47      492.69     22.16 o
   4  10  -6      267.78      291.66     11.80 o
   5  10  -6      177.59      193.77      9.37 o
   6  10  -6       38.36       39.23      9.31 o
   7  10  -6        2.35       -2.42      8.21 o
   8  10  -6       11.74        2.61      8.34 o
   9  10  -6        2.47       -0.52      8.34 o
  10  10  -6        0.21       -0.26      8.60 o
  11  10  -6        4.04        2.61      8.60 o
  12  10  -6        5.84       21.11     10.17 o
  13  10  -6       16.70       21.89     11.21 o
   1  11  -6       26.60       25.68      5.25 o
   2  11  -6      117.08      110.90      7.17 o
   3  11  -6       96.45       88.28      8.87 o
   4  11  -6        0.30       -4.21      4.21 o
   5  11  -6       47.75       37.14      5.39 o
   6  11  -6       11.42        7.75      8.52 o
   7  11  -6       14.84       10.87     10.12 o
   8  11  -6        2.71        1.56      8.86 o
   9  11  -6       17.59       17.98      9.38 o
  10  11  -6        6.60        3.65      9.12 o
  11  11  -6        4.60        2.09      9.12 o
  12  11  -6        0.86       -1.30      9.90 o
   0  12  -6      110.57      117.55     12.25 o
   1  12  -6       91.01       85.25      7.26 o
   2  12  -6       17.92        9.88      4.42 o
   3  12  -6       20.67       17.95      4.85 o
   4  12  -6       89.08       92.75      7.81 o
   5  12  -6       33.97       36.49      5.54 o
   6  12  -6       33.28       32.33      5.35 o
   7  12  -6        4.33       -3.08      4.34 o
   8  12  -6        0.31       -8.60      8.60 o
   9  12  -6        0.23       -8.34      8.34 o
  10  12  -6        3.27        0.52      9.12 o
  11  12  -6        4.23       -9.12      9.64 o
  12  12  -6       12.21       21.37     11.21 o
   1  13  -6      101.37      100.87      7.74 o
   2  13  -6       92.79       92.20      6.65 o
   3  13  -6       33.85       34.60      5.39 o
   4  13  -6       19.17       19.23      5.11 o
   5  13  -6       70.89       76.15     11.13 o
   6  13  -6       13.09       13.61      7.48 o
   7  13  -6        0.26       -1.09      4.87 o
   8  13  -6        5.71        8.69      6.52 o
   9  13  -6        0.54       -8.34      9.64 o
  10  13  -6        0.81      -10.17     10.17 o
  11  13  -6        0.11      -10.17     10.17 o
   0  14  -6       56.21       60.47      9.38 o
   1  14  -6       10.16        4.55      7.17 o
   2  14  -6       10.51       12.64      5.16 o
   3  14  -6       22.50       18.66      6.43 o
   4  14  -6        4.64        6.67      4.84 o
   5  14  -6       20.16       13.37      5.29 o
   6  14  -6       21.17       34.24      6.19 o
   7  14  -6        4.25        3.84      5.32 o
   8  14  -6        2.49       -4.62      4.81 o
   9  14  -6        2.89       -9.64      9.64 o
  10  14  -6        0.88       -9.90     10.69 o
   1  15  -6        0.57        2.88      5.07 o
   2  15  -6        1.64       -0.97      4.78 o
   3  15  -6        2.01       -4.05      7.43 o
   4  15  -6       88.21       97.22      8.11 o
   5  15  -6        1.52       -2.19      5.38 o
   6  15  -6       20.19       26.89      6.26 o
   7  15  -6        6.03        4.19      5.76 o
   8  15  -6        8.08       12.49      5.79 o
   9  15  -6       13.50       16.42     10.69 o
   0  16  -6       24.70       18.51      8.08 o
   1  16  -6        4.47       -4.79      4.79 o
   2  16  -6        0.26       -2.65      4.97 o
   3  16  -6        3.05       -0.92     11.21 o
   4  16  -6        0.63        4.86      5.73 o
   5  16  -6        6.02       -3.31      5.56 o
   6  16  -6       14.40       11.05      6.23 o
   7  16  -6        3.41       -1.33      6.39 o
   8  16  -6       16.26       20.58      6.50 o
   1  17  -6        2.15       -3.70      4.97 o
   2  17  -6        0.62       -4.86      4.86 o
   3  17  -6        5.62       -0.97      8.86 o
   4  17  -6        1.13       -5.60      5.60 o
   5  17  -6       14.81       -0.50      5.80 o
   6  17  -6        2.70       -5.79      5.79 o
   7  17  -6        0.26       -2.25      6.19 o
   8  17  -6       12.69       18.25      8.60 o
   0  18  -6        0.64       -5.21      7.30 o
   1  18  -6       12.67       15.73      5.89 o
   2  18  -6       13.30       11.42      5.89 o
   3  18  -6        2.12       -0.52      5.53 o
   4  18  -6        5.74        1.80     10.43 o
   5  18  -6        3.34       -0.85      5.99 o
   6  18  -6        4.66       -4.80      6.31 o
   1  19  -6        5.16       10.20      7.30 o
   2  19  -6        1.46       -6.78      6.78 o
   3  19  -6        1.00       -8.34      8.34 o
   4  19  -6        3.39        0.38      6.26 o
   2   0  -5      353.60      327.20     13.69 o
   4   0  -5      475.98      443.93     18.41 o
   6   0  -5      336.04      331.38     15.04 o
   8   0  -5       64.35       62.75      6.80 o
  10   0  -5      505.46      509.04     40.14 o
  12   0  -5      127.20      141.79     12.51 o
  14   0  -5       24.29       25.54      8.08 o
  16   0  -5        2.24        3.13      8.34 o
   1   1  -5      162.86      165.81      7.81 o
   2   1  -5      858.95      744.81     27.56 o
   3   1  -5      406.49      413.68     12.08 o
   4   1  -5      448.00      475.76     13.88 o
   5   1  -5      151.75      155.84      6.46 o
   6   1  -5        8.37        6.06      3.01 o
   7   1  -5       86.07       80.47      5.01 o
   8   1  -5       28.65       30.07      5.57 o
   9   1  -5      108.88      103.66      6.42 o
  10   1  -5       43.57       40.19      4.84 o
  11   1  -5      243.94      228.25     26.32 o
  12   1  -5       23.60       26.14      7.69 o
  13   1  -5        7.95       -0.46      4.95 o
  14   1  -5        4.85        3.65      4.98 o
  15   1  -5        9.73        5.99      5.34 o
  16   1  -5        4.21        8.36      5.99 o
   1   2  -5     2703.74     2497.35     93.04 o
   2   2  -5      442.28      427.89     15.26 o
   3   2  -5      444.32      435.41     15.66 o
   4   2  -5       16.43       12.58      2.76 o
   5   2  -5      519.56      517.24     15.18 o
   6   2  -5      324.12      313.26     10.36 o
   7   2  -5       13.24        8.48      3.29 o
   8   2  -5       89.95       84.97      7.49 o
   9   2  -5       49.06       47.29      4.87 o
  10   2  -5       99.43      100.10      6.40 o
  11   2  -5        1.32       -3.27      3.72 o
  12   2  -5        2.05       -0.12      4.19 o
  13   2  -5        3.49        2.83      4.78 o
  14   2  -5        3.22        3.65      4.97 o
  15   2  -5        4.39        4.69      5.49 o
  16   2  -5        2.02       12.13      6.26 o
   0   3  -5     2006.16     1975.94     88.36 o
   1   3  -5     1139.58     1104.60     42.69 o
   2   3  -5      457.46      468.54     16.52 o
   3   3  -5       85.21       68.82      5.33 o
   4   3  -5      285.65      244.05     10.12 o
   5   3  -5      220.99      209.34      7.69 o
   6   3  -5        6.28        2.68      2.97 o
   7   3  -5       85.07       88.63      5.42 o
   8   3  -5      201.21      192.93      8.11 o
   9   3  -5      287.24      289.87     13.62 o
  10   3  -5       89.21       87.60      6.00 o
  11   3  -5       40.21       33.51      7.28 o
  12   3  -5        5.04       -1.86      4.92 o
  13   3  -5        1.67        1.33      4.68 o
  14   3  -5       18.48       27.34      5.86 o
  15   3  -5        4.18       11.89      5.94 o
   1   4  -5     1006.21     1053.28     31.27 o
   2   4  -5      534.36      530.30     25.53 o
   3   4  -5      564.25      573.11     26.73 o
   4   4  -5      197.50      190.89      9.25 o
   5   4  -5       71.00       59.33      3.99 o
   6   4  -5       42.50       43.02      3.91 o
   7   4  -5      138.92      129.71      6.49 o
   8   4  -5      103.35      109.06      6.16 o
   9   4  -5       91.07       83.81      5.91 o
  10   4  -5       80.22       69.90      5.56 o
  11   4  -5       23.33       21.99      6.53 o
  12   4  -5       15.30       14.99      5.50 o
  13   4  -5        0.41       -2.62      4.78 o
  14   4  -5        1.85        0.22      5.12 o
  15   4  -5        5.06        7.79      5.75 o
   0   5  -5       12.33        6.52      4.17 o
   1   5  -5      409.94      434.74     13.91 o
   2   5  -5      299.27      285.18     13.93 o
   3   5  -5      392.10      351.01     12.32 o
   4   5  -5       24.04       22.98      3.83 o
   5   5  -5      138.25      107.36     18.11 o
   6   5  -5       41.97       38.86      5.01 o
   7   5  -5      304.06      316.96     10.77 o
   8   5  -5       55.06       53.45      4.96 o
   9   5  -5      341.60      349.06     14.47 o
  10   5  -5       33.96       29.72      5.23 o
  11   5  -5       43.91       51.24      8.93 o
  12   5  -5        0.97        6.15      4.88 o
  13   5  -5        0.91       -4.68      4.68 o
  14   5  -5        7.33       16.49      5.79 o
  15   5  -5        7.10       13.79      6.12 o
   1   6  -5       39.30       39.81      7.91 o
   2   6  -5      342.69      365.77     14.85 o
   3   6  -5      114.63      104.82      5.83 o
   4   6  -5       77.42       69.50      4.07 o
   5   6  -5      260.75      248.09     12.34 o
   6   6  -5       79.07       70.04      6.34 o
   7   6  -5      528.97      557.25     18.06 o
   8   6  -5      370.72      406.40     14.23 o
   9   6  -5       68.29       68.13      5.50 o
  10   6  -5       14.94       14.97      6.43 o
  11   6  -5       20.89       22.01      5.42 o
  12   6  -5       10.58        7.08     10.56 o
  13   6  -5        4.34        9.63      5.42 o
  14   6  -5        3.04       11.46      5.86 o
  15   6  -5       19.91       41.48     13.03 o
   0   7  -5      633.82      659.43     33.62 o
   1   7  -5      338.35      312.83     11.41 o
   2   7  -5      123.48      103.41      6.07 o
   3   7  -5       81.11       72.56      5.21 o
   4   7  -5       23.10       20.01      3.54 o
   5   7  -5      227.31      221.05      8.00 o
   6   7  -5       80.18       67.82     10.40 o
   7   7  -5      227.36      229.22      8.97 o
   8   7  -5      274.83      297.91     10.85 o
   9   7  -5       80.59       89.51      6.39 o
  10   7  -5       23.54       24.25      5.42 o
  11   7  -5        2.79        3.30      5.05 o
  12   7  -5       14.00       13.38      5.49 o
  13   7  -5        6.71        5.99      7.95 o
  14   7  -5       31.87       37.79      9.38 o
  15   7  -5       12.85       22.36      7.05 o
   1   8  -5       89.23      109.16      6.23 o
   2   8  -5       12.42       11.49      3.61 o
   3   8  -5      319.95      327.53     22.42 o
   4   8  -5       16.68       14.14      3.77 o
   5   8  -5      251.46      239.79      8.76 o
   6   8  -5      148.81      169.18      6.99 o
   7   8  -5      306.04      296.91     16.18 o
   8   8  -5      180.76      186.95     17.98 o
   9   8  -5       63.53       66.97      5.84 o
  10   8  -5       17.71       17.13      5.31 o
  11   8  -5       36.64       41.10      6.16 o
  12   8  -5        4.10        6.25      5.60 o
  13   8  -5        4.19        1.22      5.68 o
  14   8  -5        4.50        4.68      6.23 o
   0   9  -5      206.95      234.32     15.64 o
   1   9  -5      196.26      190.58      8.45 o
   2   9  -5       98.48       95.89      6.14 o
   3   9  -5      187.00      203.83     12.38 o
   4   9  -5       43.06       43.11      5.55 o
   5   9  -5        3.77       -3.71      3.71 o
   6   9  -5       41.64       30.58      4.71 o
   7   9  -5       51.37       56.81      6.08 o
   8   9  -5       11.84        0.73      6.57 o
   9   9  -5       30.04       34.73      5.11 o
  10   9  -5       10.83        7.25      4.95 o
  11   9  -5       37.29       47.42      6.45 o
  12   9  -5        4.14        1.47      6.13 o
  13   9  -5        3.23        3.22      6.01 o
  14   9  -5        9.32       12.25      9.12 o
   1  10  -5        1.76        0.36      3.48 o
   2  10  -5       76.06       69.94      5.50 o
   3  10  -5      135.97      138.46      7.71 o
   4  10  -5       78.02       79.14      6.13 o
   5  10  -5      342.81      378.95     14.62 o
   6  10  -5       74.94       85.35      6.27 o
   7  10  -5        4.00       -3.84      6.16 o
   8  10  -5       45.63       42.86      6.05 o
   9  10  -5       12.85       15.38      8.34 o
  10  10  -5       18.87        6.26      8.60 o
  11  10  -5        9.92       12.25      9.12 o
   0  11  -5       13.99        2.09      6.52 o
   1  11  -5      303.72      284.16     11.30 o
   2  11  -5       17.37        9.69      8.61 o
   3  11  -5      185.07      207.39     10.77 o
   4  11  -5      224.30      244.56     10.86 o
   5  11  -5      160.68      188.14      9.19 o
   6  11  -5      119.23      130.25      7.88 o
   7  11  -5        4.03       -2.20      9.62 o
   8  11  -5       19.32       16.83      6.42 o
   9  11  -5        4.48        4.95      8.08 o
  10  11  -5        2.28        6.26      8.60 o
   1  12  -5       29.66       30.47      5.34 o
   2  12  -5      104.26      109.58      7.06 o
   3  12  -5       32.09       31.24      5.77 o
   4  12  -5        2.36       -5.30     13.55 o
   5  12  -5      164.95      169.41      9.21 o
   6  12  -5       94.09      103.79      7.35 o
   7  12  -5       62.89       62.95      5.97 o
   8  12  -5        4.87       -2.48      4.95 o
   9  12  -5        8.00        2.35      8.34 o
   0  13  -5       12.85       10.95      6.78 o
   1  13  -5       27.45       22.71      5.25 o
   2  13  -5      154.43      159.72      8.34 o
   3  13  -5       56.29       51.53      5.69 o
   4  13  -5      107.52       99.16     10.82 o
   5  13  -5       42.49       41.26     12.73 o
   6  13  -5       18.96        4.82      7.65 o
   7  13  -5       25.06       25.84     10.93 o
   8  13  -5        3.70        2.74      4.95 o
   9  13  -5        0.52       -4.95      4.95 o
   1  14  -5       38.07       25.83      5.52 o
   2  14  -5      186.50      161.83     11.85 o
   3  14  -5       61.06       68.51      6.13 o
   4  14  -5       36.44       37.63      7.52 o
   5  14  -5       31.55       27.31      5.56 o
   6  14  -5       61.45       56.18      8.88 o
   7  14  -5        2.46        1.35      5.13 o
   8  14  -5        6.11        9.90      6.52 o
   9  14  -5        0.07       -5.21      5.21 o
   0  15  -5       85.28       64.64      9.64 o
   1  15  -5       10.24        7.04      5.16 o
   2  15  -5       17.72        8.70      5.21 o
   3  15  -5        0.78       -0.91      6.78 o
   4  15  -5       14.41       13.03      8.08 o
   5  15  -5       11.70        6.56     13.29 o
   6  15  -5       20.34       12.83      5.75 o
   7  15  -5        5.79        8.70      5.51 o
   8  15  -5        5.56        4.95      7.30 o
   9  15  -5        6.28        7.56      6.78 o
   1  16  -5        5.43        4.81      5.15 o
   2  16  -5        1.85       -7.32      7.69 o
   3  16  -5        8.91        5.08      6.65 o
   4  16  -5        5.39       -7.82      7.82 o
   5  16  -5        8.30        4.28      5.60 o
   6  16  -5        3.74       -2.25      5.63 o
   7  16  -5        0.93       -7.04      7.04 o
   8  16  -5        3.70        0.78      7.56 o
   9  16  -5        8.35        7.56      7.30 o
   0  17  -5       48.16       33.62      8.60 o
   1  17  -5        6.63       -1.35      8.60 o
   2  17  -5        8.86        9.28      5.43 o
   3  17  -5        9.71        5.74      5.43 o
   4  17  -5        9.86       -1.82      7.82 o
   5  17  -5        2.45        1.73      5.79 o
   6  17  -5        5.61        5.21      8.08 o
   7  17  -5       17.01       27.89      9.12 o
   8  17  -5        0.88       -3.39      7.56 o
   1  18  -5        2.23       -5.47      5.47 o
   2  18  -5       20.25       13.42      6.13 o
   3  18  -5        3.67        4.61      5.62 o
   4  18  -5       10.44       -3.13      8.34 o
   5  18  -5        4.79       -5.86      5.86 o
   6  18  -5        0.25       -7.56      7.56 o
   7  18  -5        6.69        3.91      8.60 o
   0  19  -5        2.32       -0.26      8.08 o
   1  19  -5        2.45       -3.15      5.42 o
   2  19  -5        5.12        0.72      5.70 o
   3  19  -5        0.92        2.94      5.79 o
   4  19  -5        3.24       -8.08      8.08 o
   5  19  -5        1.56       -7.82      7.82 o
   1  20  -5        0.55        1.60      5.89 o
   2  20  -5        0.48       -5.80      5.80 o
   3  20  -5        0.88       -1.56      8.08 o
   2   0  -4     2106.75     1855.95     67.87 o
   4   0  -4      844.96      896.39     33.78 o
   6   0  -4       97.05       97.11      6.83 o
   8   0  -4      226.50      221.23     11.80 o
  10   0  -4      352.19      348.07     16.68 o
  12   0  -4      232.82      225.20     25.02 o
  14   0  -4        8.59        2.35      6.26 o
  16   0  -4        3.79        4.17      7.82 o
   1   1  -4      137.91      123.68      5.55 o
   2   1  -4      285.90      248.96      7.77 o
   3   1  -4      160.44      158.79      5.82 o
   4   1  -4      233.35      213.61      7.40 o
   5   1  -4       14.66       15.08      2.65 o
   6   1  -4      283.03      268.95      8.79 o
   7   1  -4      214.53      211.84      7.59 o
   8   1  -4       69.86       75.68      4.78 o
   9   1  -4      459.00      465.10     14.39 o
  10   1  -4      107.74       86.72      5.80 o
  11   1  -4       55.17       57.66      4.98 o
  12   1  -4        5.06       -0.63      3.78 o
  13   1  -4       83.74       96.51     13.16 o
  14   1  -4        0.56        2.37      4.51 o
  15   1  -4        5.25        6.61      4.97 o
  16   1  -4        2.40        8.48      5.70 o
   0   2  -4      583.94      529.37     25.28 o
   1   2  -4       35.69       35.71      3.55 o
   2   2  -4      268.86      233.57      9.49 o
   3   2  -4      585.29      540.46     15.13 o
   4   2  -4      335.53      320.52     10.11 o
   5   2  -4      383.08      369.05     11.14 o
   6   2  -4      128.02      142.49      5.88 o
   7   2  -4      326.85      322.02     10.38 o
   8   2  -4       25.60       20.29      3.24 o
   9   2  -4       52.42       61.68      4.56 o
  10   2  -4      111.98      111.87      6.30 o
  11   2  -4       28.93       29.41      5.14 o
  12   2  -4       26.65       23.66      4.47 o
  13   2  -4        5.40        7.73      4.51 o
  14   2  -4        1.10       -4.30      4.30 o
  15   2  -4        1.21        1.20      5.07 o
  16   2  -4        0.94        3.26      5.71 o
   1   3  -4     1796.01     1736.00     91.26 o
   2   3  -4      587.48      553.87     29.53 o
   3   3  -4     2540.07     2372.89     76.36 o
   4   3  -4      436.69      447.96     13.08 o
   5   3  -4      252.81      252.60      8.41 o
   6   3  -4      156.35      153.04      6.19 o
   7   3  -4       10.10       10.74      2.77 o
   8   3  -4       34.58       30.15      3.59 o
   9   3  -4       44.35       39.50      5.38 o
  10   3  -4      438.17      439.79     14.18 o
  11   3  -4       39.79       32.04      4.40 o
  12   3  -4       46.03       53.23      5.29 o
  13   3  -4       12.87       11.10      4.70 o
  14   3  -4        5.08        2.87      4.68 o
  15   3  -4        4.87        0.81      5.23 o
  16   3  -4        9.46       11.31      5.94 o
   0   4  -4     3805.07     3867.42    188.71 o
   1   4  -4       69.92       60.68      4.60 o
   2   4  -4     1716.92     1724.42     92.27 o
   3   4  -4      194.79      202.48     19.85 o
   4   4  -4      217.05      206.44     12.41 o
   5   4  -4       30.45       33.59      3.11 o
   6   4  -4       39.84       35.26      4.03 o
   7   4  -4       72.97       63.90      4.50 o
   8   4  -4      137.29      126.24      6.00 o
   9   4  -4        3.79        3.26      3.33 o
  10   4  -4      202.17      191.34      8.38 o
  11   4  -4       20.51       22.11      4.05 o
  12   4  -4       39.59       37.99      7.73 o
  13   4  -4       12.27       17.76      4.86 o
  14   4  -4       31.55       42.07      7.04 o
  15   4  -4        6.49        6.88      5.52 o
  16   4  -4        3.38        5.58      6.05 o
   1   5  -4      274.09      250.72      9.08 o
   2   5  -4     2309.54     2408.05     76.37 o
   3   5  -4      871.77      928.29     38.64 o
   4   5  -4        8.60        7.69      2.04 o
   5   5  -4      225.10      226.89      7.84 o
   6   5  -4        7.39        2.10      3.56 o
   7   5  -4       50.53       48.86      3.87 o
   8   5  -4        1.84       -2.91      2.91 o
   9   5  -4       24.50       16.92      3.83 o
  10   5  -4      307.81      351.97     12.02 o
  11   5  -4        4.17        0.95      3.67 o
  12   5  -4       38.90       43.22      5.10 o
  13   5  -4       15.98       18.53      5.15 o
  14   5  -4        4.09        5.97      5.15 o
  15   5  -4        3.26        8.42      5.75 o
   0   6  -4     6347.80     6517.75    243.28 o
   1   6  -4      267.78      270.57     10.13 o
   2   6  -4       23.16       24.26      3.31 o
   3   6  -4      176.70      172.42      6.50 o
   4   6  -4       91.37       88.26      4.50 o
   5   6  -4      765.03      783.05     18.49 o
   6   6  -4       95.08       84.40      4.76 o
   7   6  -4       14.71        8.50      3.24 o
   8   6  -4       63.75       56.88      4.98 o
   9   6  -4       23.15       23.98      4.08 o
  10   6  -4       22.70       31.07      4.30 o
  11   6  -4       14.96        6.67      5.87 o
  12   6  -4       20.94       33.05      5.31 o
  13   6  -4       30.68       41.25      5.86 o
  14   6  -4       15.66       19.50      5.68 o
  15   6  -4        0.82       -1.62      5.56 o
   1   7  -4       63.60       61.49      4.28 o
   2   7  -4      154.13      154.44      7.10 o
   3   7  -4      355.24      367.32     15.62 o
   4   7  -4      428.85      403.87     14.11 o
   5   7  -4       14.22       13.24      2.97 o
   6   7  -4      268.27      286.79      8.82 o
   7   7  -4      128.57      130.05      6.38 o
   8   7  -4      164.91      166.65      7.38 o
   9   7  -4      200.34      195.47      8.24 o
  10   7  -4       41.01       40.13      9.65 o
  11   7  -4       53.25       57.07      7.04 o
  12   7  -4        7.72        4.49      4.82 o
  13   7  -4        3.57        2.35      6.26 o
  14   7  -4       19.56       22.94      7.82 o
  15   7  -4        6.48       10.69      7.82 o
   0   8  -4      697.82      721.98     36.75 o
   1   8  -4      147.68      160.06      7.32 o
   2   8  -4        5.06       -1.05      3.08 o
   3   8  -4     1404.68     1437.27     41.14 o
   4   8  -4      292.93      319.21      9.94 o
   5   8  -4      249.14      260.47      8.69 o
   6   8  -4      488.54      515.18     15.51 o
   7   8  -4        1.64       -0.05      3.12 o
   8   8  -4      104.86      112.45      7.03 o
   9   8  -4        3.07       -3.79      3.79 o
  10   8  -4        3.81        0.43      4.23 o
  11   8  -4        1.02        1.93      4.41 o
  12   8  -4       12.27       12.51      6.78 o
  13   8  -4       11.55       18.25      7.30 o
  14   8  -4        2.29       -0.52      7.04 o
  15   8  -4        2.77        6.78      8.08 o
   1   9  -4      161.39      158.90      7.30 o
   2   9  -4       21.68       28.80      4.64 o
   3   9  -4       23.02       33.46      4.81 o
   4   9  -4       31.60       30.18      4.36 o
   5   9  -4       39.16       43.82      4.80 o
   6   9  -4      799.45      930.62     27.52 o
   7   9  -4      142.59      152.90     11.57 o
   8   9  -4        0.92       -3.61      3.61 o
   9   9  -4       27.06       24.56      4.48 o
  10   9  -4        3.38        2.00      7.30 o
  11   9  -4        9.57       -0.52      6.52 o
  12   9  -4        8.16       14.07      7.30 o
  13   9  -4        2.94        8.34      7.30 o
  14   9  -4        3.82       -2.09      7.30 o
   0  10  -4       64.32       65.16      7.82 o
   1  10  -4       73.94       69.61      5.01 o
   2  10  -4        2.74       -3.18      3.18 o
   3  10  -4      507.91      546.48     17.79 o
   4  10  -4       37.25       43.25      4.95 o
   5  10  -4       69.00       72.83      6.98 o
   6  10  -4      429.56      485.88     16.52 o
   7  10  -4      146.87      168.09      8.33 o
   8  10  -4       41.60       52.80      5.32 o
   9  10  -4        2.16       -2.92      2.92 o
  10  10  -4        5.56        5.99      6.26 o
  11  10  -4       31.21       34.93      7.82 o
  12  10  -4       16.38       29.19      8.08 o
  13  10  -4        2.13       -1.04      7.82 o
  14  10  -4        1.04       -3.65      7.82 o
   1  11  -4      248.29      250.83      9.96 o
   2  11  -4       91.53       85.79      5.86 o
   3  11  -4        2.68        1.16      3.99 o
   4  11  -4      685.93      747.31     29.62 o
   5  11  -4      215.46      229.25     10.34 o
   6  11  -4      110.40      123.57     10.07 o
   7  11  -4       91.47      110.21     11.66 o
   8  11  -4       63.59       75.98      9.37 o
   9  11  -4        9.95       22.15      4.95 o
  12  11  -4       17.00       10.69      7.82 o
  13  11  -4        3.76       10.69      8.34 o
   0  12  -4       37.54       25.80      7.04 o
   1  12  -4      173.27      159.02     11.92 o
   2  12  -4        1.89       -1.23      3.83 o
   3  12  -4       25.30       29.56      4.80 o
   4  12  -4      138.11      131.92     10.95 o
   5  12  -4       34.59       46.78      5.47 o
   6  12  -4       34.64       36.77      5.23 o
   7  12  -4       18.99       17.89     10.42 o
   8  12  -4        3.75       -2.13     16.16 o
   9  12  -4        1.21       -4.95      4.95 o
   1  13  -4       15.77       14.62      4.06 o
   2  13  -4       11.71        5.07      4.02 o
   3  13  -4      153.91      155.42     13.74 o
   4  13  -4       11.83        4.10     12.38 o
   5  13  -4       23.56       16.01      4.87 o
   6  13  -4       28.58       29.82      5.63 o
   7  13  -4       26.00       14.85      6.36 o
   8  13  -4        0.10       -1.82      5.73 o
   9  13  -4       15.19       19.29      6.26 o
  10  13  -4        3.26        3.65      4.95 o
   0  14  -4       24.82       19.81      7.30 o
   1  14  -4       47.23       40.70      5.80 o
   2  14  -4       76.41       67.65      6.63 o
   3  14  -4      110.70      111.22      7.23 o
   4  14  -4       18.73        4.84      9.90 o
   5  14  -4       19.07       11.29      5.51 o
   6  14  -4       32.45       35.67     21.11 o
   7  14  -4       19.64        8.20     21.76 o
   8  14  -4        0.95        3.91      6.52 o
   9  14  -4        0.64       -5.73      5.73 o
  10  14  -4       11.42       11.73      6.26 o
   1  15  -4        6.56       -3.76      4.51 o
   2  15  -4      109.30       96.10      7.65 o
   3  15  -4        7.03        3.78      8.99 o
   4  15  -4        0.90       -4.17      7.04 o
   5  15  -4       27.90       27.86      5.89 o
   6  15  -4       18.84       27.11      8.08 o
   7  15  -4        5.20        2.09      6.78 o
   8  15  -4        6.21        7.56      7.30 o
   9  15  -4       19.35       21.37      7.56 o
  10  15  -4        7.81       19.29      7.30 o
   0  16  -4       52.38       46.92      9.12 o
   1  16  -4       23.30        7.43      5.16 o
   2  16  -4       19.44       14.36      5.25 o
   3  16  -4       25.98       26.83      5.70 o
   4  16  -4       14.98        5.99      7.82 o
   5  16  -4       19.81       11.73      7.82 o
   6  16  -4       35.11       18.25      8.34 o
   7  16  -4       16.06       14.60      7.82 o
   8  16  -4        2.86       -1.56      7.56 o
   9  16  -4        4.28        5.99      7.30 o
  10  16  -4        0.80       -5.47      7.04 o
   1  17  -4       18.51       18.71      5.62 o
   2  17  -4        8.41        4.43      5.16 o
   3  17  -4       24.88       26.40      6.13 o
   5  17  -4        0.97       -6.78      6.78 o
   6  17  -4        6.71        2.35      7.56 o
   7  17  -4        3.62        3.65      7.82 o
   8  17  -4        2.15       -7.56      7.56 o
   9  17  -4        1.27        4.69      7.82 o
   0  18  -4       37.69       25.80      8.60 o
   1  18  -4       21.57        6.73      5.62 o
   2  18  -4        0.48        3.52      5.34 o
   3  18  -4       10.88       16.47      5.80 o
   5  18  -4        2.15        0.78      8.08 o
   6  18  -4        8.71       -0.52      7.82 o
   7  18  -4        4.21       -0.26      8.08 o
   8  18  -4        0.22       -2.09      8.34 o
   1  19  -4        6.69        9.42      5.89 o
   2  19  -4        1.41       -1.33      9.77 o
   3  19  -4        6.13        0.78      5.71 o
   5  19  -4        4.08        1.56      8.34 o
   6  19  -4        1.11       -1.30      8.60 o
   0  20  -4        4.18        0.26      8.34 o
   1  20  -4        6.28        2.57      5.89 o
   2  20  -4        5.24        3.08     11.34 o
   3  20  -4        2.66        7.82      8.60 o
   2   0  -3     1604.32     1343.16     49.77 o
   4   0  -3       87.54       85.87      5.56 o
   6   0  -3      166.80      143.17      7.77 o
   8   0  -3      352.32      343.83     14.94 o
  10   0  -3       41.60       44.04      5.75 o
  12   0  -3      161.27      169.36     13.29 o
  14   0  -3       14.22       11.99      6.52 o
  16   0  -3        6.57       19.03      7.82 o
   0   1  -3      641.41      571.07     25.54 o
   1   1  -3     3111.66     2602.31     90.97 o
   2   1  -3      189.21      161.64      5.56 o
   3   1  -3      188.51      186.58      6.15 o
   4   1  -3      764.45      755.39     20.29 o
   5   1  -3      321.91      340.82      9.95 o
   6   1  -3      207.67      198.74      6.79 o
   7   1  -3      229.37      211.84     10.12 o
   8   1  -3      187.02      181.85      6.84 o
   9   1  -3      134.57      121.76      5.73 o
  10   1  -3       11.35        7.10      4.33 o
  11   1  -3      317.00      334.79     11.51 o
  12   1  -3        2.21        2.29      5.51 o
  13   1  -3       10.43        6.65      4.05 o
  14   1  -3        3.42       -1.60      4.14 o
  15   1  -3        0.03        0.43      5.34 o
  16   1  -3        0.34       -3.49      4.88 o
   1   2  -3     1926.03     1754.01     54.11 o
   2   2  -3      105.95      103.25      5.76 o
   3   2  -3      152.34      135.39      5.08 o
   4   2  -3       60.34       54.44      3.16 o
   5   2  -3      129.32      126.36      5.01 o
   6   2  -3      218.94      199.86      6.95 o
   7   2  -3      135.73      118.04      5.07 o
   8   2  -3      439.78      427.54     12.82 o
   9   2  -3       42.51       28.62      3.41 o
  10   2  -3      122.72      120.82      6.58 o
  11   2  -3      381.95      380.08     12.68 o
  12   2  -3       32.05       35.76      4.39 o
  13   2  -3       46.68       49.52      8.08 o
  14   2  -3        5.74        3.70      5.34 o
  15   2  -3       11.23       16.63      5.07 o
  16   2  -3        0.88       -3.32      5.07 o
   0   3  -3      349.45      330.59     16.55 o
   1   3  -3     3340.08     3312.93     95.23 o
   2   3  -3     1228.00     1168.78     49.07 o
   3   3  -3      246.74      246.66     16.40 o
   4   3  -3      597.51      553.47     19.30 o
   5   3  -3      545.99      549.21     15.35 o
   6   3  -3      530.66      540.00     21.87 o
   7   3  -3       67.87       71.42      4.04 o
   8   3  -3      211.03      205.14      7.45 o
   9   3  -3        3.22       -2.53      2.53 o
  10   3  -3       10.67        7.74      3.22 o
  11   3  -3      168.59      156.95      8.77 o
  12   3  -3        3.71        1.19      3.56 o
  13   3  -3        1.96        7.17      4.14 o
  14   3  -3        4.89        4.31      4.41 o
  15   3  -3       13.07       13.80      5.12 o
  16   3  -3        0.26       -1.63      5.23 o
   1   4  -3      188.47      160.81      8.72 o
   2   4  -3     2090.97     2149.64    123.63 o
   3   4  -3      333.90      311.10     10.46 o
   4   4  -3       25.61       32.39      2.21 o
   5   4  -3      307.80      328.20     10.83 o
   6   4  -3       37.50       35.00      2.87 o
   7   4  -3       71.87       72.01      4.11 o
   8   4  -3      183.49      180.96      6.84 o
   9   4  -3       48.20       49.46      3.99 o
  10   4  -3       57.06       61.17      4.54 o
  11   4  -3       87.29      100.39      5.93 o
  12   4  -3       15.15        7.30      3.78 o
  13   4  -3       57.12       65.47      5.76 o
  14   4  -3       11.74       13.13      4.75 o
  15   4  -3       26.61       32.40      6.39 o
  16   4  -3       12.78       19.81      8.08 o
   0   5  -3       30.00       27.93      3.69 o
   1   5  -3     2312.29     2530.94     94.49 o
   2   5  -3     3390.16     3590.68    170.71 o
   3   5  -3       42.07       41.87      2.84 o
   4   5  -3      590.91      626.82     14.76 o
   5   5  -3       51.68       65.56      3.22 o
   6   5  -3       13.84       10.54      1.54 o
   7   5  -3      222.17      235.14      8.92 o
   8   5  -3       27.27       28.44      3.58 o
   9   5  -3       30.35       31.88      3.57 o
  10   5  -3       51.14       40.37      6.25 o
  11   5  -3      117.34      123.17      6.66 o
  12   5  -3       42.79       46.68      5.47 o
  13   5  -3        7.05        5.68      3.96 o
  14   5  -3       44.50       34.67      7.82 o
  15   5  -3        0.72        2.61      6.52 o
  16   5  -3        7.64       13.03      7.56 o
   1   6  -3      755.86      802.75     31.67 o
   2   6  -3      866.15      943.40     38.24 o
   3   6  -3      295.23      276.99     10.10 o
   4   6  -3     1237.80     1341.85     34.77 o
   5   6  -3      181.39      185.95      5.51 o
   6   6  -3       19.24       24.87      2.18 o
   7   6  -3       34.31       39.59      2.58 o
   8   6  -3      237.18      274.32      9.88 o
   9   6  -3      137.96      145.54      7.95 o
  10   6  -3       76.97       77.38      8.31 o
  11   6  -3       25.83       28.82      4.11 o
  12   6  -3        1.92       -1.30      5.21 o
  13   6  -3       14.14        4.69      5.99 o
  14   6  -3       14.50        1.30      6.26 o
  15   6  -3       11.59       11.73      7.30 o
  16   6  -3        3.29        1.30      7.56 o
   0   7  -3      217.26      206.75     10.27 o
   1   7  -3      157.20      199.69      7.75 o
   2   7  -3      443.70      467.03     25.94 o
   3   7  -3     1116.34     1219.87     45.87 o
   4   7  -3       91.24       82.81      4.41 o
   5   7  -3      857.04      941.09     21.51 o
   6   7  -3        8.21        5.22      2.10 o
   7   7  -3      405.40      449.90     11.13 o
   8   7  -3       46.21       49.14      3.19 o
   9   7  -3      274.42      317.24     11.61 o
  10   7  -3       32.08       37.17      5.51 o
  11   7  -3        5.32        6.78      5.73 o
  12   7  -3        4.47       -0.52      5.73 o
  13   7  -3       14.65        9.38      6.78 o
  14   7  -3       12.74        9.90      7.04 o
  15   7  -3       36.75       49.00      9.12 o
   1   8  -3      106.84      113.60      5.73 o
   2   8  -3      218.95      217.20     10.85 o
   3   8  -3      531.94      584.63     18.46 o
   4   8  -3      334.67      339.32     14.37 o
   5   8  -3      269.04      266.68      8.83 o
   6   8  -3       21.54       16.48      2.51 o
   7   8  -3       25.98       19.85      2.66 o
   8   8  -3       66.65       68.03      6.20 o
   9   8  -3        6.46       -5.45      6.91 o
  10   8  -3        3.92       -4.49      4.49 o
  11   8  -3        4.62       -5.47      5.47 o
  12   8  -3       47.54       47.96      8.08 o
  13   8  -3       23.03        8.08      6.52 o
  14   8  -3       13.59        3.65      7.04 o
  15   8  -3       12.31       28.15      8.34 o
   0   9  -3       25.54       25.40      4.04 o
   1   9  -3       74.48       76.74      4.97 o
   2   9  -3      336.66      358.61     17.03 o
   3   9  -3       49.35       50.51      6.25 o
   4   9  -3      101.83      100.91      9.51 o
   5   9  -3      255.38      265.93     10.13 o
   6   9  -3      124.70      128.97      6.73 o
   7   9  -3      106.57      109.30      5.00 o
   8   9  -3      176.72      200.50      8.13 o
   9   9  -3      124.24      167.01      7.13 o
  10   9  -3       24.49       30.50      5.95 o
  11   9  -3       20.68       18.51      6.78 o
  12   9  -3        3.39        3.65      6.52 o
  13   9  -3        1.49        8.86      7.04 o
  14   9  -3        5.17       -3.39      7.04 o
  15   9  -3       17.56       25.54      8.86 o
   1  10  -3       48.04       58.47      4.49 o
   2  10  -3      243.65      257.26      9.80 o
   3  10  -3       53.97       62.50      4.77 o
   4  10  -3      292.01      302.16     14.61 o
   5  10  -3      411.97      448.44     15.03 o
   6  10  -3       95.79      102.49      6.34 o
   7  10  -3      254.16      280.48     13.70 o
   8  10  -3      165.56      173.90      7.74 o
   9  10  -3       30.78       38.83      4.02 o
  10  10  -3       10.11       11.48      4.82 o
  11  10  -3       43.90       40.92      7.82 o
  12  10  -3       19.96       19.55      7.30 o
  13  10  -3        6.88       10.69      7.30 o
  14  10  -3        4.64       10.95      7.82 o
   0  11  -3       14.14       14.60      5.73 o
   1  11  -3       87.54       80.32      5.28 o
   2  11  -3       37.86       43.73      4.44 o
   3  11  -3       91.31       92.92      6.05 o
   4  11  -3       39.93       47.95      6.27 o
   5  11  -3       35.60       41.54      4.77 o
   6  11  -3      191.36      212.07      9.38 o
   7  11  -3       28.86       34.55      6.01 o
   8  11  -3       29.07       32.18      8.86 o
   9  11  -3       51.32       68.50      5.06 o
  10  11  -3       16.18       15.39      5.08 o
  11  11  -3       15.11       11.99      6.78 o
  12  11  -3        4.91        5.99      7.04 o
  13  11  -3        0.92       -0.78      7.04 o
  14  11  -3        5.00        6.26      8.08 o
   1  12  -3        3.83       -0.81      3.32 o
   2  12  -3      129.86      122.57      6.98 o
   3  12  -3       32.67       33.40      6.26 o
   4  12  -3      337.95      345.51     16.25 o
   5  12  -3      186.74      186.90      8.90 o
   6  12  -3      245.51      270.63     14.48 o
   7  12  -3       21.57       32.16      9.90 o
   8  12  -3        2.95       -4.94      9.25 o
   9  12  -3        6.47        7.30      5.47 o
  10  12  -3        3.59       12.51      5.21 o
  12  12  -3        4.11        6.78      7.30 o
  13  12  -3        2.00       -1.56      7.82 o
   0  13  -3      113.49       96.18      9.90 o
   1  13  -3        1.31       -1.49      3.59 o
   2  13  -3      106.61      120.02      8.02 o
   3  13  -3       36.81       38.57      4.91 o
   4  13  -3       85.81       99.43      7.77 o
   5  13  -3      140.05      144.25     10.95 o
   6  13  -3        0.83       -8.71     10.03 o
   7  13  -3       26.52       23.48     18.90 o
   8  13  -3        5.23       -9.47     14.99 o
   9  13  -3        2.64        2.61      5.99 o
  10  13  -3        2.01        8.60      5.73 o
   1  14  -3       93.40       70.78      6.36 o
   2  14  -3       24.87       23.88      7.30 o
   3  14  -3        1.62        0.55      4.51 o
   4  14  -3       64.26       64.43      9.72 o
   5  14  -3       85.70      100.98     10.56 o
   6  14  -3       28.41       15.63      6.91 o
   7  14  -3        4.39       -9.78     16.94 o
   8  14  -3        1.01      -13.21     16.16 o
   9  14  -3        4.13        5.73      6.52 o
  10  14  -3        4.24       -5.99      5.99 o
  11  14  -3        4.67        8.08      5.73 o
   0  15  -3       90.14       71.16      9.64 o
   1  15  -3      182.21      162.71      9.49 o
   2  15  -3       29.68       13.16      5.16 o
   3  15  -3       57.04       46.56      8.47 o
   4  15  -3       36.70       39.10      8.60 o
   5  15  -3       43.09       46.66      8.86 o
   6  15  -3        5.69        3.91      6.78 o
   7  15  -3       46.72       41.96      8.60 o
   8  15  -3        0.60       -5.47      6.52 o
   9  15  -3       20.39       45.61      8.60 o
  10  15  -3        9.34        5.73      7.04 o
  11  15  -3        0.91        1.30      6.26 o
   1  16  -3       15.20       10.97      6.52 o
   2  16  -3       76.17       70.75      6.91 o
   3  16  -3       10.46       12.77      7.04 o
   4  16  -3       21.86       21.63      7.82 o
   5  16  -3       32.28       28.41      8.34 o
   6  16  -3       14.20       11.47      7.56 o
   7  16  -3        9.67        9.64      7.82 o
   8  16  -3        2.41        6.52      7.56 o
   9  16  -3        2.13       -2.87      7.04 o
  10  16  -3        0.57        1.04      7.04 o
   0  17  -3       82.05       65.16      9.90 o
   1  17  -3        7.54        4.74      5.07 o
   2  17  -3       19.52       15.51      7.30 o
   3  17  -3        6.87        9.64      7.30 o
   5  17  -3       24.69       24.50      8.34 o
   6  17  -3        0.52       -6.52      6.52 o
   7  17  -3        2.62        2.35      7.56 o
   8  17  -3        1.25        0.00      7.82 o
   9  17  -3        1.78       -3.91      7.30 o
   1  18  -3       23.98       16.19      6.13 o
   2  18  -3        4.96        4.43      7.30 o
   3  18  -3        5.60        6.26      7.30 o
   5  18  -3        4.79       -1.82      7.30 o
   6  18  -3        1.39       -1.56      7.56 o
   7  18  -3        1.74       -7.56      7.56 o
   8  18  -3        8.78        5.47      8.34 o
   0  19  -3       17.01       20.33      8.60 o
   1  19  -3       12.04        2.53      5.60 o
   2  19  -3       15.25       22.94      8.60 o
   3  19  -3        7.94       -1.04      7.56 o
   5  19  -3        3.41        0.00      8.08 o
   6  19  -3        0.71       -7.04      7.04 o
   7  19  -3        6.42       -7.56      7.56 o
   1  20  -3       29.65       16.07      6.44 o
   2  20  -3        4.65        5.21      8.34 o
   3  20  -3        4.68        1.30      8.08 o
   5  20  -3        0.83       -6.26      8.34 o
   1  21  -3        0.77        7.30      8.86 o
   2  21  -3        1.18       -4.95      8.34 o
   2   0  -2     2687.28     2313.32     85.41 o
   4   0  -2      512.26      488.83     31.15 o
   6   0  -2     1221.38     1239.09     55.91 o
   8   0  -2      215.54      193.62      9.55 o
  10   0  -2     1175.43     1119.32     43.68 o
  12   0  -2       25.25       16.61      5.21 o
  14   0  -2        9.44       16.16      5.99 o
  16   0  -2       10.01        4.17      7.04 o
   1   1  -2     9584.51     7965.22    209.73 o
   2   1  -2     1889.88     1573.22     43.41 o
   3   1  -2      861.72      830.01     21.73 o
   4   1  -2      308.02      294.11      8.35 o
   5   1  -2       68.17       63.52      3.21 o
   6   1  -2      400.49      404.89     11.47 o
   7   1  -2      170.18      189.02      6.50 o
   8   1  -2        6.58        4.30      2.08 o
   9   1  -2      167.09      161.20      6.23 o
  10   1  -2       57.20       60.95      4.21 o
  11   1  -2      253.38      239.70      9.08 o
  12   1  -2       22.79       15.67      4.36 o
  13   1  -2       56.13       64.45      7.30 o
  14   1  -2        4.38        0.51      3.77 o
  15   1  -2        3.30        2.87      6.13 o
  16   1  -2        5.39        2.48      4.97 o
   0   2  -2    16919.38    15428.66    753.78 o
   1   2  -2    10785.76    10053.40    623.40 o
   2   2  -2      540.29      553.91     19.15 o
   3   2  -2     3180.26     2997.81     78.43 o
   4   2  -2     1810.63     1763.65     45.95 o
   5   2  -2      963.17      933.66     24.37 o
   6   2  -2      148.02      142.24      5.34 o
   7   2  -2      152.05      154.66      5.67 o
   8   2  -2       27.87       25.03      3.73 o
   9   2  -2      194.88      190.26      7.05 o
  10   2  -2      534.93      536.25     15.85 o
  11   2  -2       25.60       24.11      3.56 o
  12   2  -2       86.77       73.25      5.08 o
  13   2  -2       40.44       44.67      4.88 o
  14   2  -2        2.16       -4.30      4.30 o
  15   2  -2        2.66       -1.07      4.23 o
  16   2  -2       12.11        9.42      5.15 o
   1   3  -2     1030.12     1116.38     63.47 o
   2   3  -2     3183.11     3278.00     73.02 o
   3   3  -2     1357.44     1512.80     33.95 o
   4   3  -2     1165.40     1234.16     30.90 o
   5   3  -2      382.48      420.48     11.62 o
   6   3  -2      748.11      822.17     21.74 o
   7   3  -2      274.14      288.91      8.75 o
   8   3  -2       35.48       30.72      4.13 o
   9   3  -2       81.79       82.80      4.45 o
  10   3  -2      183.30      162.90      7.11 o
  11   3  -2       19.83       14.68      3.44 o
  12   3  -2       26.38       19.56      3.53 o
  13   3  -2       26.75       26.59      4.15 o
  14   3  -2       12.75        6.74      6.78 o
  15   3  -2        2.68        9.64      6.26 o
  16   3  -2        9.99       13.81      7.30 o
   0   4  -2     4916.95     5229.76    187.36 o
   1   4  -2     1203.78     1179.66     43.95 o
   2   4  -2     4058.41     4299.12    109.63 o
   3   4  -2     1455.15     1589.11     36.13 o
   4   4  -2      272.05      279.31      6.98 o
   5   4  -2     1242.61     1413.45     34.18 o
   6   4  -2      164.67      169.32      8.16 o
   7   4  -2      176.40      185.95      6.30 o
   8   4  -2      114.01      108.49      6.62 o
   9   4  -2       32.29       29.71      3.61 o
  10   4  -2       30.53       28.31      3.34 o
  11   4  -2       47.22       46.95      6.37 o
  12   4  -2        0.80       -2.98      2.98 o
  13   4  -2        5.87        4.67      4.82 o
  14   4  -2       31.50       29.71      6.78 o
  15   4  -2        4.25        3.65      6.26 o
  16   4  -2       10.90       19.03      7.56 o
   1   5  -2     3226.89     3440.87     97.61 o
   2   5  -2     2219.54     2405.63     85.23 o
   3   5  -2      181.11      174.20      4.92 o
   4   5  -2      838.94      972.08     22.29 o
   5   5  -2       81.49       70.92      4.61 o
   6   5  -2      429.38      487.73     11.75 o
   7   5  -2      154.01      152.73      7.14 o
   8   5  -2       40.36       44.33      3.27 o
   9   5  -2       46.65       45.24      3.69 o
  10   5  -2       56.87       59.14      4.51 o
  11   5  -2       64.16       51.57      7.07 o
  12   5  -2       23.50       11.99      4.87 o
  13   5  -2       53.33       43.58      6.40 o
  14   5  -2       20.36       26.32      6.78 o
  15   5  -2        2.17       -1.04      5.99 o
  16   5  -2       12.88       12.51      7.56 o
   0   6  -2      601.16      722.91     25.61 o
   1   6  -2      798.44      843.36     24.53 o
   2   6  -2      378.35      340.35     11.84 o
   3   6  -2     1324.49     1493.40     54.89 o
   4   6  -2      179.94      186.34      5.37 o
   5   6  -2       53.43       50.48      4.14 o
   6   6  -2       18.46       11.75      1.77 o
   7   6  -2      193.35      193.57      5.65 o
   8   6  -2        7.45        4.94      1.51 o
   9   6  -2       38.21       34.30      3.35 o
  10   6  -2      283.87      262.73     14.25 o
  11   6  -2       47.74       46.81      5.58 o
  12   6  -2       33.49       24.52      7.82 o
  13   6  -2        3.04        4.17      5.73 o
  14   6  -2        6.84        7.30      6.52 o
  15   6  -2        0.92        3.39      6.26 o
  16   6  -2        0.89        1.04      7.04 o
   1   7  -2      778.10      857.33     25.48 o
   2   7  -2      527.85      548.84     20.35 o
   3   7  -2     1034.74     1010.92     33.33 o
   4   7  -2       24.41       21.11      1.97 o
   5   7  -2      261.78      269.96      7.21 o
   6   7  -2      208.70      221.80      9.15 o
   7   7  -2      201.61      209.91      6.19 o
   8   7  -2       51.98       52.63      5.83 o
   9   7  -2      192.85      196.75      7.08 o
  10   7  -2       22.89       10.41      5.59 o
  11   7  -2       45.24       45.87      7.04 o
  12   7  -2       44.84       38.58      7.04 o
  13   7  -2        8.38       10.17      6.26 o
  14   7  -2       24.60       34.40      7.82 o
  15   7  -2       15.94       22.68      7.56 o
   0   8  -2     1286.09     1385.64     49.41 o
   1   8  -2       53.97       56.54      3.81 o
   2   8  -2       10.39        6.94      2.56 o
   3   8  -2      758.04      736.12     22.84 o
   4   8  -2      209.22      252.89     10.34 o
   5   8  -2      876.36     1018.40     23.29 o
   6   8  -2      256.54      289.64      7.68 o
   7   8  -2        3.16        1.36      2.41 o
   8   8  -2      142.54      149.81      7.79 o
   9   8  -2       10.07        6.23      4.23 o
  10   8  -2       42.59       32.90     11.73 o
  11   8  -2       63.28       69.07      8.08 o
  12   8  -2       18.59       15.38      6.26 o
  13   8  -2        2.27        1.56      6.26 o
  14   8  -2       21.51       21.11      7.56 o
  15   8  -2       24.56       27.89      8.08 o
   1   9  -2      114.21      127.33      5.77 o
   2   9  -2       54.95       59.69      6.27 o
   3   9  -2      188.00      191.93      7.61 o
   4   9  -2      961.83     1016.69     37.72 o
   5   9  -2      159.67      172.44      7.19 o
   6   9  -2      138.08      141.45      4.87 o
   7   9  -2       46.90       49.36      4.04 o
   8   9  -2       80.88       83.30      7.27 o
   9   9  -2       62.33       55.02      6.38 o
  10   9  -2        4.83        2.52      3.15 o
  11   9  -2       17.13       22.68      6.52 o
  12   9  -2        6.83       12.25      6.26 o
  13   9  -2        2.14        3.65      6.26 o
  14   9  -2       12.50        8.86      7.30 o
  15   9  -2        9.52       13.29      7.82 o
   0  10  -2      604.06      636.84     24.05 o
   1  10  -2      129.39      127.56      5.98 o
   2  10  -2      196.20      191.21      7.71 o
   3  10  -2       94.91       98.98      5.60 o
   4  10  -2       85.02       92.24      6.70 o
   5  10  -2      307.30      313.67     11.03 o
   6  10  -2       86.92       89.39      7.57 o
   7  10  -2       44.23       45.44      4.12 o
   8  10  -2        2.46       -0.26      3.22 o
   9  10  -2        9.02        3.98      3.32 o
  10  10  -2        4.35       -0.94      4.39 o
  11  10  -2       13.45       12.77      6.26 o
  12  10  -2       12.51        7.56      6.26 o
  13  10  -2        0.20        5.73      6.52 o
  14  10  -2        1.14        9.90      7.30 o
   1  11  -2        5.87        3.11      3.14 o
   2  11  -2      136.89      130.41      6.50 o
   3  11  -2       13.03       10.12      3.33 o
   4  11  -2      100.77      104.78      7.68 o
   5  11  -2       94.37      116.66     11.47 o
   6  11  -2       86.97      100.27      8.39 o
   7  11  -2       46.44       45.80      6.91 o
   8  11  -2        3.52        3.35      3.43 o
   9  11  -2        2.34        3.51      3.44 o
  10  11  -2        2.73       -3.32      3.32 o
  11  11  -2       13.19       12.49      3.86 o
  12  11  -2        3.05        3.39      6.78 o
  13  11  -2        1.19        7.82      7.30 o
  14  11  -2        0.09        9.90      8.08 o
   0  12  -2       11.54       10.95      5.73 o
   1  12  -2      178.38      172.32      7.67 o
   2  12  -2       93.72       95.28      5.68 o
   3  12  -2       65.20       58.84      4.89 o
   4  12  -2       23.08       11.39      9.25 o
   5  12  -2       11.81       10.50      5.20 o
   6  12  -2      330.31      351.51     20.72 o
   7  12  -2       62.22       58.92      7.24 o
   8  12  -2       12.14       19.86      5.78 o
   9  12  -2       38.08       43.46      6.25 o
  10  12  -2        0.56       -0.58      3.77 o
  11  12  -2       14.61       25.20      4.51 o
  12  12  -2        1.98       -1.56      6.78 o
  13  12  -2        0.66        1.82      7.56 o
   1  13  -2       55.16       59.07      4.78 o
   2  13  -2      126.44      141.31      8.55 o
   3  13  -2       83.19       91.25      6.07 o
   4  13  -2       13.64        5.15      5.36 o
   5  13  -2      153.80      139.03     10.22 o
   6  13  -2       38.76       38.58      9.64 o
   7  13  -2       77.39       70.53      7.93 o
   8  13  -2       19.45       11.82     13.55 o
   9  13  -2       29.25       38.58      7.30 o
  10  13  -2       32.48       37.53      7.56 o
  11  13  -2        2.24        4.95      5.47 o
  13  13  -2        1.06        7.82      7.82 o
   0  14  -2      101.75       94.09      9.64 o
   1  14  -2       79.80       77.84      6.45 o
   2  14  -2       16.75       23.38      4.79 o
   3  14  -2       24.89       33.88      7.56 o
   4  14  -2       60.66       54.21      8.86 o
   5  14  -2       31.52       18.32      6.27 o
   6  14  -2       21.61        6.77     13.03 o
   7  14  -2        5.61       -1.72     15.77 o
   8  14  -2       23.58        6.98      9.12 o
   9  14  -2        1.07       -2.09      5.99 o
  10  14  -2        2.27        0.00      6.26 o
  11  14  -2        4.91        3.13      6.26 o
   1  15  -2        4.92       -2.73      4.14 o
   2  15  -2        8.89        2.61      5.99 o
   3  15  -2       66.23       70.63      9.38 o
   4  15  -2       16.65       32.84      8.08 o
   5  15  -2       26.22       25.28      7.82 o
   6  15  -2       15.27        6.26      6.52 o
   7  15  -2        4.19       -0.52      6.26 o
   8  15  -2        8.87        6.26      7.04 o
   9  15  -2        5.17        7.04      7.04 o
  10  15  -2        1.98        0.78      6.78 o
  11  15  -2       10.49        9.90      6.78 o
   0  16  -2       68.07       79.76      9.90 o
   1  16  -2       28.48       25.61      5.34 o
   2  16  -2        1.76        0.26      6.52 o
   3  16  -2       26.53       21.37      7.82 o
   4  16  -2       16.38       21.89      7.82 o
   5  16  -2       13.01        6.26      7.04 o
   6  16  -2        5.55       -5.73      6.26 o
   7  16  -2        4.26        6.78      7.30 o
   8  16  -2        9.06        3.13      7.56 o
   9  16  -2        3.85        0.52      7.30 o
  10  16  -2        0.44        0.52      7.04 o
  11  16  -2        0.21        0.78      7.30 o
   1  17  -2       41.77       39.27      6.08 o
   2  17  -2       34.47       22.15      8.08 o
   3  17  -2        6.96        9.38      7.30 o
   4  17  -2       28.13       29.45      8.34 o
   5  17  -2        7.37       -5.47      6.52 o
   6  17  -2        7.13        0.00      7.04 o
   7  17  -2        2.05       -3.91      7.04 o
   8  17  -2        0.50       -4.17      7.30 o
   9  17  -2        9.63       16.68      8.34 o
  10  17  -2        2.42       12.51      8.08 o
   0  18  -2       10.47        7.56      7.56 o
   1  18  -2       42.96       51.09      9.38 o
   2  18  -2       28.38       27.63      8.34 o
   3  18  -2        2.27        1.04      7.04 o
   4  18  -2        0.39       11.99      7.30 o
   5  18  -2        2.00       -6.78      7.04 o
   6  18  -2        6.91       10.43      7.56 o
   7  18  -2        2.00       -1.30      7.56 o
   8  18  -2        3.29        2.87      7.82 o
   9  18  -2       18.18       40.14      9.64 o
   1  19  -2        5.73        1.04      7.82 o
   2  19  -2       46.75       42.22      9.12 o
   3  19  -2        5.30        1.04      7.56 o
   5  19  -2        0.65       -7.30      7.30 o
   6  19  -2        3.24        0.26      7.82 o
   7  19  -2        1.99       -7.82      7.82 o
   1  20  -2        2.31       -4.17      8.08 o
   2  20  -2        7.65        2.09      8.08 o
   3  20  -2        1.96        5.73      7.82 o
   5  20  -2        0.43       -7.82      7.82 o
   6  20  -2        4.20       -4.43      7.82 o
   1  21  -2        3.28       15.90      9.38 o
   2  21  -2        2.93       10.95      9.12 o
   3  21  -2        1.21       -7.82      7.82 o
   2   0  -1     1921.53     1851.80     66.56 o
   4   0  -1     1739.28     1552.15    102.30 o
   6   0  -1      539.81      494.90     48.48 o
   8   0  -1      174.04      177.18      8.82 o
  10   0  -1      232.18      215.00     21.63 o
  12   0  -1       98.37      104.93      7.78 o
  14   0  -1       13.16       10.17      5.47 o
  16   0  -1        3.22        3.39      6.52 o
   0   1  -1      548.60      512.77     18.97 o
   1   1  -1     6745.85     6636.87    231.37 o
   2   1  -1     4525.68     4406.47    110.27 o
   3   1  -1     4184.60     3958.17     99.24 o
   4   1  -1     4114.32     4052.45    100.77 o
   5   1  -1      574.13      582.30     14.59 o
   6   1  -1      607.38      560.88     19.45 o
   7   1  -1      205.11      185.22      8.05 o
   8   1  -1      159.76      143.87      5.43 o
   9   1  -1      175.75      167.53      7.20 o
  10   1  -1       61.91       53.88      4.87 o
  11   1  -1      131.16      129.55      6.01 o
  12   1  -1       25.02       26.11      3.58 o
  13   1  -1        0.37       -0.73      3.22 o
  14   1  -1       21.28       24.76      4.33 o
  15   1  -1       23.91       34.19      7.30 o
  16   1  -1        4.05        8.60      6.78 o
   1   2  -1     2156.60     2220.24     56.45 o
   2   2  -1     1405.98     1590.87     35.71 o
   3   2  -1     7516.70     7694.30    177.14 o
   4   2  -1     2641.28     2560.00     71.22 o
   5   2  -1      350.16      349.27      9.08 o
   6   2  -1       66.81       56.33      7.67 o
   7   2  -1     1396.46     1344.71     47.97 o
   8   2  -1     1062.73     1101.39     28.76 o
   9   2  -1       36.52       31.88      2.72 o
  10   2  -1       90.24       86.54      7.64 o
  11   2  -1      276.09      263.20      9.28 o
  12   2  -1       83.64       82.04      5.10 o
  13   2  -1       37.77       34.11      4.26 o
  14   2  -1        1.46       -4.43      4.95 o
  15   2  -1        3.85        8.34      5.99 o
  16   2  -1        3.38       -1.30      6.26 o
   0   3  -1     1495.37     1595.24     56.73 o
   1   3  -1    22451.29    24347.80    686.93 o
   2   3  -1    17909.23    19781.36    409.61 o
   3   3  -1      637.01      638.52     15.70 o
   4   3  -1      983.97      990.11     22.36 o
   5   3  -1      448.56      463.76     10.44 o
   6   3  -1      785.04      743.33     16.95 o
   7   3  -1      206.42      209.27      6.68 o
   8   3  -1      307.45      279.36      8.78 o
   9   3  -1      313.42      327.65     10.17 o
  10   3  -1       64.87       56.89      9.31 o
  11   3  -1      159.60      153.17      6.62 o
  12   3  -1       44.52       41.21      5.41 o
  13   3  -1       13.64       10.85      4.96 o
  14   3  -1       14.68        9.12      5.47 o
  15   3  -1        1.15        5.21      5.73 o
  16   3  -1        3.82        0.78      6.26 o
   1   4  -1     9363.34    10284.47    285.18 o
   2   4  -1     1721.61     1755.93     45.87 o
   3   4  -1      533.62      554.36     13.70 o
   4   4  -1      257.99      266.34      7.33 o
   5   4  -1     3922.64     4326.28    169.48 o
   6   4  -1      452.22      468.45     11.19 o
   7   4  -1       13.52        9.74      1.30 o
   8   4  -1      342.67      343.46     10.17 o
   9   4  -1      175.11      164.88      6.29 o
  10   4  -1      176.94      152.50      8.55 o
  11   4  -1      184.57      169.06      9.25 o
  12   4  -1      101.53      102.02      7.97 o
  13   4  -1       15.57       11.24      9.51 o
  14   4  -1       42.72       40.66      7.04 o
  15   4  -1        1.70        8.34      5.99 o
  16   4  -1        1.07       -5.73      5.73 o
   0   5  -1       42.17       41.74      3.26 o
   1   5  -1      595.32      606.50     15.89 o
   2   5  -1     1074.84     1076.45     34.94 o
   3   5  -1      873.49      956.53     23.19 o
   4   5  -1     1413.15     1641.88     39.43 o
   5   5  -1      782.40      811.01     20.18 o
   6   5  -1     1250.14     1306.62     38.53 o
   7   5  -1       88.14       88.16      3.19 o
   8   5  -1       53.93       55.40      2.66 o
   9   5  -1       76.86       76.54      5.82 o
  10   5  -1      119.32      107.85      7.10 o
  11   5  -1      174.93      149.83      8.66 o
  12   5  -1      134.38      141.79     19.29 o
  13   5  -1        2.12        0.62      7.43 o
  14   5  -1        8.51        4.95      5.47 o
  15   5  -1        3.14        5.21      5.99 o
  16   5  -1        0.68        2.09      6.52 o
   1   6  -1      246.93      244.29      7.07 o
   2   6  -1       85.06       84.43      4.66 o
   3   6  -1      552.86      591.74     19.61 o
   4   6  -1      722.10      781.26     19.02 o
   5   6  -1     2670.52     3138.49     81.35 o
   6   6  -1      304.87      326.53      9.84 o
   7   6  -1       63.23       59.40      3.40 o
   8   6  -1       22.44       24.44      2.45 o
   9   6  -1      105.74      100.80      4.67 o
  10   6  -1        7.15        1.94      3.74 o
  11   6  -1        4.67       -2.09      3.71 o
  12   6  -1       49.58       47.57      5.99 o
  13   6  -1        5.52        0.52      5.21 o
  14   6  -1       20.25       10.69      5.99 o
  15   6  -1        0.08        0.00      5.99 o
   0   7  -1     1160.76     1270.06     45.15 o
   1   7  -1       87.48       91.00      3.67 o
   2   7  -1      102.80       91.21      3.79 o
   3   7  -1     1109.17     1113.16     36.36 o
   4   7  -1      827.03      931.17     22.71 o
   5   7  -1      214.67      230.22      7.45 o
   6   7  -1       73.99       84.53      5.45 o
   7   7  -1      282.24      282.46     10.46 o
   8   7  -1       13.73       12.32      2.49 o
   9   7  -1       22.14       25.27      4.24 o
  10   7  -1       31.81       28.92      5.38 o
  11   7  -1       81.98       69.50      6.05 o
  12   7  -1        0.28       -2.61      4.95 o
  13   7  -1        3.19       -3.91      4.95 o
  14   7  -1        5.54        3.39      5.73 o
  15   7  -1        0.89       -3.91      6.26 o
  16   7  -1        1.31       -6.52      6.52 o
   1   8  -1      263.09      261.46      7.81 o
   2   8  -1      370.03      395.58     11.20 o
   3   8  -1       90.59       92.59      6.03 o
   4   8  -1      803.62      790.50     21.63 o
   5   8  -1      776.48      871.75     23.11 o
   6   8  -1      300.73      311.44      9.51 o
   7   8  -1       59.02       70.55      4.06 o
   8   8  -1       75.22       75.03      5.23 o
   9   8  -1        7.78        4.31      2.63 o
  10   8  -1        3.07       -0.66      2.53 o
  11   8  -1       31.39       16.16      5.73 o
  12   8  -1        3.21        5.73      5.47 o
  13   8  -1        6.38        5.99      5.99 o
  14   8  -1       14.65       13.29      6.52 o
  15   8  -1        1.22       -1.56      6.52 o
   0   9  -1       38.44       50.20      4.38 o
   1   9  -1       76.39       73.96      3.64 o
   2   9  -1       10.84        7.36      3.37 o
   3   9  -1      218.46      221.82      7.21 o
   4   9  -1      410.80      431.43     21.47 o
   5   9  -1      143.59      136.96      9.49 o
   6   9  -1       41.81       43.91      3.61 o
   7   9  -1      126.58      134.02      5.78 o
   8   9  -1       18.44       13.68      3.41 o
   9   9  -1       16.93       12.21      3.25 o
  10   9  -1        5.04       -2.37      3.00 o
  11   9  -1        7.10       -1.24      5.21 o
  12   9  -1        6.78        5.21      5.99 o
  13   9  -1        9.80       11.21      6.78 o
  14   9  -1        2.23        7.04      6.78 o
  15   9  -1        9.72        9.90      7.82 o
   1  10  -1       79.47       82.79      4.76 o
   2  10  -1       96.59       87.54      4.34 o
   3  10  -1      133.49      128.54      5.23 o
   4  10  -1      259.27      263.77     22.15 o
   5  10  -1       78.77       75.29      5.40 o
   6  10  -1       42.78       37.05      3.63 o
   7  10  -1      113.82      121.67      6.29 o
   8  10  -1       63.45       66.14      4.93 o
   9  10  -1        1.02        0.00      3.09 o
  10  10  -1        0.03       -1.18      3.17 o
  11  10  -1        3.08       -2.90      6.78 o
  12  10  -1        2.65       -5.99      5.99 o
  13  10  -1       16.72       18.77      7.04 o
  14  10  -1        5.96        5.99      7.04 o
  15  10  -1        9.93       14.86      8.08 o
   0  11  -1      232.90      244.12     11.13 o
   1  11  -1      109.23      105.41      8.69 o
   2  11  -1       87.31       89.78      4.69 o
   3  11  -1       67.40       66.73      7.19 o
   4  11  -1       60.53       51.19      6.12 o
   5  11  -1        8.86       10.85      4.58 o
   6  11  -1      149.36      138.32      8.62 o
   7  11  -1      223.12      239.65      9.41 o
   8  11  -1       63.04       69.04      5.13 o
   9  11  -1        7.51        6.26      3.51 o
  10  11  -1        0.11       -0.38      3.56 o
  11  11  -1        8.31        4.37      3.82 o
  12  11  -1        1.33        5.47      6.26 o
  13  11  -1        0.29        6.26      7.04 o
  14  11  -1       20.27       15.38      8.08 o
   1  12  -1       22.13       19.06      3.48 o
   2  12  -1       71.90       73.16      4.88 o
   3  12  -1        6.93        0.05      5.47 o
   4  12  -1      117.88      106.68      8.62 o
   5  12  -1      160.98      155.36     10.31 o
   6  12  -1       47.34       47.39      6.39 o
   7  12  -1       61.03       60.82      7.14 o
   8  12  -1       43.23       44.14      4.44 o
   9  12  -1        7.59       -0.56      3.58 o
  10  12  -1        1.58       -0.39      5.08 o
  11  12  -1        3.50        5.50      4.19 o
  12  12  -1        0.91       -3.05      3.75 o
  13  12  -1        0.88        2.87      7.30 o
  14  12  -1        4.15        8.08      7.82 o
   0  13  -1       12.36        7.82      5.47 o
   1  13  -1       95.78       93.92      6.82 o
   2  13  -1       31.65       26.04      5.13 o
   3  13  -1       22.31       21.40      9.51 o
   4  13  -1        9.42       -0.50     10.69 o
   5  13  -1       23.97       12.73     16.16 o
   6  13  -1      124.64      120.93      9.49 o
   7  13  -1       44.19       49.37     12.25 o
   8  13  -1        1.90        2.09      5.29 o
   9  13  -1       14.76       14.26      4.16 o
  10  13  -1        6.44        5.91      4.33 o
  11  13  -1        2.62        2.72      4.30 o
  12  13  -1        1.43        2.05      4.26 o
  13  13  -1        5.63       12.77      8.08 o
   1  14  -1       20.60       17.49      4.60 o
   2  14  -1      100.92       98.52     10.43 o
   3  14  -1        8.98        8.08      5.99 o
   4  14  -1       57.38       53.95      8.60 o
   5  14  -1       94.29      104.00     10.69 o
   6  14  -1        4.68        1.56      6.26 o
   7  14  -1       22.52       16.96     18.64 o
   8  14  -1        2.38       -2.64      5.73 o
   9  14  -1        3.60       -1.56      5.99 o
  10  14  -1        1.44       -0.52      6.26 o
  11  14  -1        5.49        8.34      6.52 o
  12  14  -1        0.92       -0.26      5.99 o
   0  15  -1        2.14       -5.73      5.73 o
   1  15  -1       38.25       27.89      7.30 o
   2  15  -1       15.14        7.30      6.26 o
   3  15  -1       39.97       35.19      7.56 o
   4  15  -1       19.71       15.90      7.04 o
   5  15  -1       58.64       69.07      9.64 o
   6  15  -1        1.11       -5.73      5.73 o
   7  15  -1        7.05        5.47      6.78 o
   8  15  -1       37.15       50.30      8.86 o
   9  15  -1       14.34        8.08      6.78 o
  10  15  -1        9.70       13.81      7.30 o
  11  15  -1        4.19        1.82      6.78 o
  12  15  -1        0.25        2.87      6.78 o
   1  16  -1       14.78        8.34      6.78 o
   2  16  -1       27.20       27.11      7.56 o
   3  16  -1        5.81        3.65      6.78 o
   4  16  -1      166.32      150.91     13.81 o
   5  16  -1        7.08        7.56      7.04 o
   6  16  -1       36.42       38.05      8.34 o
   7  16  -1       11.90       22.42      7.56 o
   8  16  -1       19.91       21.89      7.82 o
   9  16  -1        6.42       15.12      7.82 o
  10  16  -1        6.63       11.47      7.30 o
  11  16  -1        3.80        3.39      7.30 o
   1  17  -1        5.09       -2.87      6.52 o
   2  17  -1       19.24       23.20      7.56 o
   3  17  -1       33.52       41.96      8.86 o
   4  17  -1        9.55        9.64      7.04 o
   5  17  -1       28.97       32.84      8.34 o
   6  17  -1        0.09       -6.26      6.26 o
   7  17  -1        0.38       -6.52      6.52 o
   8  17  -1        5.35       -1.56      7.30 o
   9  17  -1       12.11       20.07      8.34 o
  10  17  -1        5.11       15.64      8.34 o
   1  18  -1        1.40       -0.78      7.04 o
   2  18  -1       16.68        3.65      7.30 o
   3  18  -1        3.32        1.30      6.78 o
   4  18  -1       23.31       24.50      8.34 o
   5  18  -1        9.13        2.35      7.30 o
   6  18  -1        4.24       -1.04      7.04 o
   7  18  -1        0.81       -6.78      6.78 o
   8  18  -1        2.25        9.38      7.82 o
   9  18  -1        2.15       -4.95      7.56 o
   2  19  -1        5.75       -4.17      7.04 o
   3  19  -1        0.86       -7.04      7.04 o
   5  19  -1       10.56       10.95      8.08 o
   6  19  -1        3.44       -1.56      7.30 o
   7  19  -1        3.56       11.21      8.60 o
   8  19  -1        0.41        3.91      8.08 o
   2  20  -1       10.12        7.56      8.34 o
   3  20  -1        8.20       -7.30      7.30 o
   5  20  -1        0.87       -7.82      7.82 o
   6  20  -1        1.18        5.99      8.34 o
   2  21  -1        1.72       -4.95      8.34 o
   3  21  -1        1.17        5.99      8.60 o
   2   0   0      690.19      604.90     21.24 o
   4   0   0     2501.98     2299.46     69.83 o
   6   0   0      855.10      813.10     25.97 o
   8   0   0      191.47      193.45      9.08 o
  10   0   0        0.89       -4.92      9.12 o
  12   0   0      158.48      169.88      9.94 o
  14   0   0       13.07        9.64      5.21 o
   1   1   0     1747.71     1925.75     44.65 o
   2   1   0     6342.90     5874.01    142.39 o
   3   1   0     1418.37     1324.70     28.58 o
   4   1   0      161.13      151.39      4.95 o
   5   1   0       14.26       16.79      1.65 o
   6   1   0     3251.38     3240.90     79.95 o
   7   1   0        0.48        3.12      1.43 o
   8   1   0        0.25       -1.32      1.32 o
   9   1   0      423.67      400.39     11.75 o
  10   1   0      270.17      250.65      8.41 o
  11   1   0      183.77      163.67      6.53 o
  12   1   0       11.09        2.27      2.72 o
  13   1   0       21.63       23.20      5.21 o
  14   1   0        4.16        3.65      4.95 o
  15   1   0       13.42       24.24      6.52 o
  16   1   0        0.02        2.61      6.26 o
   0   2   0     9993.62    10874.44    459.10 o
   1   2   0      515.58      554.15     14.12 o
   2   2   0      603.24      668.51     17.22 o
   3   2   0     3049.16     3179.38     68.15 o
   4   2   0     3829.67     3762.11     80.41 o
   5   2   0     2777.67     2644.81     57.08 o
   6   2   0     1941.58     2126.21     49.71 o
   7   2   0      465.21      460.08     15.06 o
   8   2   0        1.22       -0.77      2.18 o
   9   2   0       32.23       26.31      2.63 o
  10   2   0       76.86       83.09      8.26 o
  11   2   0        0.02       -3.22      3.22 o
  12   2   0        0.64       -2.30      3.70 o
  13   2   0       23.15       20.33      5.21 o
  14   2   0        1.47       -3.39      4.69 o
  15   2   0       27.89       33.88      7.04 o
  16   2   0        6.04       -1.04      5.99 o
   1   3   0     6211.58     6871.33    171.58 o
   2   3   0     6144.68     6391.97    147.85 o
   3   3   0      477.22      564.52     14.90 o
   4   3   0      432.98      407.29      9.59 o
   5   3   0      114.05      119.02      4.78 o
   6   3   0     1969.59     2186.83     51.41 o
   7   3   0       19.79       17.91      1.82 o
   8   3   0       31.34       45.77      3.94 o
   9   3   0        5.81        2.87      2.93 o
  10   3   0      173.87      154.65      8.89 o
  11   3   0       52.38       32.93      4.95 o
  12   3   0        2.65       -3.55      3.55 o
  13   3   0        8.49        1.42      4.37 o
  14   3   0        4.68        7.30      5.21 o
  15   3   0       12.17       14.07      6.26 o
  16   3   0        1.85       -3.91      5.99 o
   0   4   0     1035.42     1149.59     47.83 o
   1   4   0     4885.48     5301.06    206.72 o
   2   4   0       88.67      100.62      3.28 o
   3   4   0       37.99       44.47      2.08 o
   4   4   0       88.91       91.07      3.34 o
   5   4   0        0.12       -1.87      2.09 o
   6   4   0     3271.71     3531.69     90.13 o
   7   4   0       94.51       96.00      3.98 o
   8   4   0       16.53       10.54      2.52 o
   9   4   0      231.45      217.11     12.72 o
  10   4   0      510.11      524.53     57.99 o
  11   4   0        0.16       -4.88      4.88 o
  12   4   0       52.40       37.57      5.48 o
  13   4   0        0.04       -1.71      7.82 o
  14   4   0        2.02        1.04      5.21 o
  15   4   0        0.89        0.26      5.73 o
  16   4   0        4.34       -2.87      5.73 o
   1   5   0     1752.03     1961.47     77.50 o
   2   5   0     5421.30     5888.74    148.69 o
   3   5   0       42.52       52.30      2.42 o
   4   5   0     3671.72     4097.16     95.75 o
   5   5   0        0.00       -1.87      1.87 o
   6   5   0      338.38      381.94     12.25 o
   7   5   0      539.64      581.52     16.15 o
   8   5   0        1.28       -1.75      1.75 o
   9   5   0      395.06      360.41     14.67 o
  10   5   0      166.06      159.23      8.54 o
  11   5   0        0.26       -4.32      4.32 o
  12   5   0       10.07        5.18      4.36 o
  13   5   0        7.92        9.98      8.99 o
  14   5   0        0.85       -5.21      5.21 o
  15   5   0       14.37       15.90      6.26 o
  16   5   0        0.03       -2.87      5.99 o
   0   6   0      955.09      937.97     28.92 o
   1   6   0       41.94       42.71      2.90 o
   2   6   0      947.39      954.77     24.70 o
   3   6   0     1996.23     2209.62     60.02 o
   4   6   0        7.56       20.09      2.50 o
   5   6   0     2113.63     2192.29     56.55 o
   6   6   0      820.82      975.70     29.19 o
   7   6   0       47.74       46.49      3.34 o
   8   6   0       26.09       30.66      3.50 o
   9   6   0      190.54      198.70      7.12 o
  10   6   0        0.15       -1.95      1.95 o
  11   6   0        2.52       -4.33      4.33 o
  12   6   0        2.52       -2.45      4.24 o
  13   6   0        0.11       -1.91      4.33 o
  14   6   0        5.45       -5.21      5.21 o
  15   6   0        2.05        2.61      5.73 o
  16   6   0        2.42       -2.61      5.99 o
   1   7   0        5.39        3.97      1.92 o
   2   7   0        1.31        6.09      2.26 o
   3   7   0     1336.83     1470.06     38.11 o
   4   7   0     2237.36     2558.42     59.93 o
   5   7   0      182.65      207.06      6.98 o
   6   7   0        6.21        2.08      2.10 o
   7   7   0       24.31       26.19      2.90 o
   8   7   0        7.44        2.26      2.08 o
   9   7   0        5.60        2.79      2.36 o
  10   7   0        4.13       -3.98      3.98 o
  11   7   0        1.37       -2.13      2.13 o
  12   7   0        1.07        4.69      5.21 o
  13   7   0        4.27       -4.95      4.95 o
  14   7   0        6.77       13.29      5.99 o
  15   7   0        2.28       -3.13      5.73 o
  16   7   0        1.70       -2.35      6.26 o
   0   8   0     2886.20     3192.51    138.08 o
   1   8   0       88.20       89.48      8.50 o
   2   8   0      139.45      150.53      7.22 o
   3   8   0      684.28      713.66     19.28 o
   4   8   0      227.31      251.51      7.26 o
   5   8   0       23.71       18.35      4.86 o
   6   8   0      463.74      466.02     13.41 o
   7   8   0       46.55       44.52      3.57 o
   8   8   0      163.79      171.25      6.71 o
   9   8   0       57.67       56.53      3.96 o
  10   8   0        0.62       -0.09      3.30 o
  11   8   0        4.12        0.49      2.72 o
  12   8   0        0.43        0.52      4.95 o
  13   8   0       54.73       51.09      7.56 o
  14   8   0        0.88       -1.04      5.73 o
  15   8   0        6.64        8.08      6.52 o
   1   9   0        0.23       -1.40      1.63 o
   2   9   0       43.29       39.93      3.49 o
   3   9   0      442.95      430.81     17.87 o
   4   9   0       87.49       80.27      6.82 o
   5   9   0       77.08       73.29      3.92 o
   6   9   0       17.41       13.30      2.62 o
   7   9   0       65.69       57.88      3.86 o
   8   9   0        5.00        1.25      2.76 o
   9   9   0       19.85       15.13      3.43 o
  10   9   0       37.17       22.35      3.62 o
  11   9   0        1.53       -2.58      2.94 o
  12   9   0        1.08        0.83      3.04 o
  13   9   0        2.76        5.21      5.73 o
  14   9   0        0.02        3.39      6.26 o
  15   9   0        0.17       -1.30      6.52 o
   0  10   0      418.10      486.10     24.24 o
   1  10   0       39.98       40.44      5.05 o
   2  10   0      267.39      256.97     10.14 o
   3  10   0      368.32      397.24     18.31 o
   4  10   0      199.51      208.51     18.25 o
   5  10   0      196.99      196.79      6.77 o
   6  10   0       12.99        9.55      3.06 o
   7  10   0      116.18      111.43      6.08 o
   8  10   0       79.55       82.69      5.51 o
   9  10   0        0.04       -3.08      3.08 o
  10  10   0       42.64       31.60      4.05 o
  11  10   0        5.31        1.96      3.56 o
  12  10   0        0.50       -0.38      3.32 o
  13  10   0        7.39       14.86      6.78 o
  14  10   0        7.63        4.69      6.78 o
   1  11   0      439.15      452.85     12.64 o
   2  11   0       43.55       54.97      8.53 o
   3  11   0        5.52        4.14      3.29 o
   4  11   0      116.74      122.32      8.99 o
   5  11   0       21.24       17.76      3.06 o
   6  11   0        2.15       -2.94      2.94 o
   7  11   0       48.67       36.53      5.17 o
   8  11   0        1.27       -3.68      3.68 o
   9  11   0       46.45       46.82      5.45 o
  10  11   0       27.09       33.54      4.37 o
  11  11   0       19.78       19.93      4.30 o
  12  11   0        1.62       -3.22      3.63 o
  13  11   0        3.69       -6.26      6.26 o
  14  11   0        0.41        1.04      7.30 o
   0  12   0        2.03       -0.52      4.69 o
   1  12   0       37.26       37.17      4.15 o
   2  12   0       35.18       30.04      4.76 o
   3  12   0        7.62        3.10      5.08 o
   4  12   0       31.39       28.10      5.38 o
   5  12   0       30.43       19.75      5.35 o
   6  12   0       22.65       15.22      3.48 o
   7  12   0        0.08       -3.30      3.30 o
   8  12   0        7.94        1.95      3.55 o
   9  12   0        9.76        4.75      3.82 o
  10  12   0        1.35       -3.55      3.86 o
  11  12   0       11.69       10.78      4.41 o
  12  12   0        0.77       -3.50      3.88 o
  13  12   0       10.28        5.73      7.30 o
  14  12   0        2.37        9.90      8.08 o
   1  13   0       46.05       45.09      7.04 o
   2  13   0       14.77       17.20      5.73 o
   3  13   0        0.26       -4.69      4.69 o
   4  13   0       97.26       88.54      8.47 o
   5  13   0      112.37      104.28      8.57 o
   6  13   0       24.56       17.39      9.25 o
   7  13   0        0.87       -4.85      4.85 o
   8  13   0        9.99       10.28      3.89 o
   9  13   0        1.49        4.40      3.85 o
  10  13   0        1.54       -2.44      4.43 o
  11  13   0        0.14        1.08      4.30 o
  12  13   0       18.72       26.74      5.15 o
  13  13   0        3.07       -7.04      7.04 o
   1  14   0       22.58       16.16      6.26 o
   2  14   0       35.64       39.88      7.04 o
   3  14   0        5.76        3.65      5.47 o
   4  14   0       16.86       12.51      6.78 o
   5  14   0        8.51        0.78      5.99 o
   6  14   0      103.42      103.74     10.95 o
   7  14   0       58.76       70.11      9.12 o
   8  14   0       94.63       95.66     10.43 o
   9  14   0       16.65       13.04      4.41 o
  10  14   0        1.45        5.07      6.65 o
  11  14   0        1.64        3.23      4.51 o
  12  14   0        0.01       -0.71      4.68 o
   1  15   0        0.68       -5.47      5.47 o
   2  15   0       22.12       13.29      6.26 o
   3  15   0        7.74        8.86      5.99 o
   4  15   0       30.88       32.58      7.82 o
   5  15   0        2.94       -1.56      6.26 o
   6  15   0      142.45      156.39     13.29 o
   7  15   0       22.00       16.42      7.04 o
   8  15   0        0.20        1.30      6.52 o
   9  15   0        8.55       15.38      7.30 o
  10  15   0        0.08        7.82      6.52 o
  11  15   0        2.85       -0.78      6.78 o
  12  15   0        0.11       -0.52      6.78 o
   1  16   0        9.00        4.43      6.52 o
   2  16   0        0.82       -2.35      5.99 o
   3  16   0        0.24        0.00      6.26 o
   4  16   0        0.57       -3.65      6.52 o
   5  16   0       21.25       19.81      7.30 o
   6  16   0        8.24        6.78      6.78 o
   7  16   0        1.01       -6.26      6.26 o
   8  16   0        1.59       -3.91      6.52 o
   9  16   0        8.11       16.68      7.56 o
  10  16   0        0.47        4.43      7.30 o
  11  16   0        3.55        5.47      7.56 o
   2  17   0        3.28        5.21      6.78 o
   3  17   0       11.94       16.68      7.30 o
   4  17   0        0.45        2.61      7.30 o
   5  17   0        3.99        4.95      6.78 o
   6  17   0        2.16       -0.26      6.52 o
   7  17   0        9.00        1.82      7.04 o
   8  17   0        9.65       19.29      8.08 o
   9  17   0        1.59       -3.65      7.04 o
  10  17   0       17.94       28.93      8.60 o
   2  18   0        0.09        3.39      7.04 o
   3  18   0       28.21       36.23      8.60 o
   4  18   0        0.21       -0.78      7.04 o
   5  18   0        2.74       -0.78      7.04 o
   6  18   0        4.81        8.86      7.30 o
   7  18   0        0.15       -2.61      7.04 o
   8  18   0        0.00       -6.78      6.78 o
   9  18   0        4.94        8.08      8.08 o
   3  19   0       14.50        7.30      7.56 o
   5  19   0        7.80       -3.65      7.56 o
   6  19   0        2.68       -0.78      7.56 o
   7  19   0        0.01       -7.30      7.30 o
   8  19   0        0.95       -4.17      7.82 o
   3  20   0        0.95        2.35      7.82 o
   5  20   0        0.02       -5.99      8.08 o
   6  20   0        1.54        0.00      7.82 o
   3  21   0        6.71       -1.04      8.08 o
   2   0   1     1921.86     1880.87     66.56 o
   4   0   1     1739.23     1545.63     47.34 o
   6   0   1      539.54      474.57     16.03 o
   8   0   1      173.81      184.15      8.34 o
  10   0   1      232.57      206.73     12.38 o
  12   0   1       98.38       65.16     17.72 o
   0   1   1      549.82      533.05     18.84 o
   1   1   1     6743.52     7055.12    151.72 o
   2   1   1     4521.92     4401.67     98.54 o
   3   1   1     4183.31     3959.01     84.52 o
   4   1   1     4114.34     4113.76     87.52 o
   5   1   1      573.61      607.30     13.57 o
   6   1   1      607.66      565.17     13.96 o
   7   1   1      204.99      177.24      9.29 o
   8   1   1      159.68      147.72      5.30 o
   9   1   1      176.15      164.73      5.77 o
  10   1   1       62.05       61.33      6.01 o
  11   1   1      130.93      138.23     12.37 o
  12   1   1       25.05       24.49      4.44 o
  13   1   1        0.38       -3.39      3.65 o
  14   1   1       21.30        4.69      4.95 o
   1   2   1     2160.91     2232.45     49.23 o
   2   2   1     1406.49     1624.45     37.56 o
   3   2   1     7519.19     7819.78    209.59 o
   4   2   1     2641.12     2655.24     56.22 o
   5   2   1      349.70      351.35      8.51 o
   6   2   1       66.93       58.12      4.22 o
   7   2   1     1396.49     1389.64     35.25 o
   8   2   1     1062.75     1068.68     28.52 o
   9   2   1       36.59       31.24      3.47 o
  10   2   1       90.27       86.16     11.15 o
  11   2   1      275.60      265.59     11.71 o
  12   2   1       83.71       83.40      7.37 o
  13   2   1       37.65       34.93      5.73 o
  15   2   1        3.87        6.78      5.21 o
  16   2   1        3.39        4.17      5.99 o
   0   3   1     1498.84     1552.64     63.21 o
   1   3   1    22449.93    24819.27    618.93 o
   2   3   1    17906.87    19959.17    460.05 o
   3   3   1      638.08      654.77     18.16 o
   4   3   1      984.51      987.12     21.96 o
   5   3   1      449.28      476.53     11.18 o
   6   3   1      784.71      730.71     21.54 o
   7   3   1      205.97      206.29      6.62 o
   8   3   1      307.74      290.05      8.64 o
   9   3   1      313.33      319.32     12.58 o
  10   3   1       65.06       57.04      4.71 o
  11   3   1      159.62      160.98     11.14 o
  12   3   1       44.56       43.07      5.03 o
  13   3   1       13.64       17.20      4.95 o
  14   3   1       14.70       14.86      5.47 o
  15   3   1        1.15        5.73      5.47 o
  16   3   1        3.84        1.56      5.99 o
   1   4   1     9367.42    10044.75    313.64 o
   2   4   1     1722.23     1844.60     45.87 o
   3   4   1      533.55      564.18     16.20 o
   4   4   1      257.13      273.14      8.05 o
   5   4   1     3922.25     4464.27    120.53 o
   6   4   1      451.64      462.82     12.76 o
   7   4   1       13.56       12.13      2.49 o
   8   4   1      342.35      332.73     10.11 o
   9   4   1      175.11      168.06      6.07 o
  10   4   1      177.18      156.34      8.03 o
  11   4   1      184.33      173.33     12.16 o
  12   4   1      101.45      110.06      9.38 o
  13   4   1       15.51       14.37      4.63 o
  14   4   1       42.74       41.44      6.78 o
  15   4   1        1.71        5.47      5.47 o
  16   4   1        1.07        1.30      5.99 o
   0   5   1       42.28       45.35      6.26 o
   1   5   1      595.70      591.67     17.64 o
   2   5   1     1075.08     1146.22     31.19 o
   3   5   1      873.77      979.65     25.43 o
   4   5   1     1413.86     1677.76     36.64 o
   5   5   1      782.33      828.15     21.91 o
   6   5   1     1250.47     1337.65     31.94 o
   7   5   1       87.94       90.97      3.81 o
   8   5   1       53.85       54.95      3.47 o
   9   5   1       76.87       78.45      4.05 o
  10   5   1      119.19      107.87      5.33 o
  11   5   1      175.11      154.54     13.52 o
  12   5   1      134.32      129.02     18.51 o
  13   5   1        2.12        1.13      4.43 o
  14   5   1        8.51        0.26      4.69 o
  15   5   1        3.15        2.09      5.47 o
  16   5   1        0.68       -4.17      5.99 o
   1   6   1      246.59      235.81      8.40 o
   2   6   1       84.89       91.89      6.06 o
   3   6   1      552.85      625.57     19.97 o
   4   6   1      721.28      765.63     20.85 o
   5   6   1     2671.32     3222.70     81.39 o
   6   6   1      305.20      327.38     10.84 o
   7   6   1       63.17       64.29      3.69 o
   8   6   1       22.53       25.10      4.09 o
   9   6   1      105.69      109.28      6.96 o
  10   6   1        7.19       -1.40      4.32 o
  11   6   1        4.67       -2.25      2.25 o
  12   6   1       49.54       43.56      5.57 o
  13   6   1        5.53        2.68      4.33 o
  14   6   1       20.28       14.86      5.73 o
  15   6   1        0.08       -0.78      5.73 o
  16   6   1        1.37        5.21      6.52 o
   0   7   1     1160.46     1194.27     73.24 o
   1   7   1       87.44       85.61      6.21 o
   2   7   1      102.50       98.56      6.32 o
   3   7   1     1108.96     1169.95     30.09 o
   4   7   1      827.05      938.77     24.99 o
   5   7   1      214.48      230.99      7.50 o
   6   7   1       73.93       84.45      4.22 o
   7   7   1      282.42      273.24      9.83 o
   8   7   1       13.68       13.36      2.51 o
   9   7   1       22.16       22.98      3.03 o
  10   7   1       31.81       20.83      3.05 o
  11   7   1       81.93       75.05      5.15 o
  12   7   1        0.28       -1.26      2.78 o
  13   7   1        3.18        0.00      4.95 o
  14   7   1        5.54        4.69      5.73 o
  15   7   1        0.90        3.13      5.99 o
  16   7   1        1.31        4.43      6.52 o
   1   8   1      263.53      264.05     14.71 o
   2   8   1      370.10      402.54     12.89 o
   3   8   1       90.55       92.08      7.08 o
   4   8   1      804.00      824.35     23.93 o
   5   8   1      776.60      849.60     23.25 o
   6   8   1      300.54      295.09      9.54 o
   7   8   1       59.10       54.48      3.75 o
   8   8   1       75.22       81.00      4.56 o
   9   8   1        7.80       -0.84      3.20 o
  10   8   1        3.10       -3.12      3.27 o
  11   8   1       31.36       29.20      4.92 o
  12   8   1        3.22        0.82      2.94 o
  13   8   1        6.40        2.87      5.47 o
  14   8   1       14.66       14.34      6.52 o
  15   8   1        1.21        4.95      6.26 o
   0   9   1       38.56       47.18      6.52 o
   1   9   1       76.46       72.91      3.79 o
   2   9   1       10.85        9.51      2.31 o
   3   9   1      218.66      228.53      9.30 o
   4   9   1      411.15      439.66     13.99 o
   5   9   1      143.61      135.04      5.59 o
   6   9   1       41.80       39.52      4.44 o
   7   9   1      126.45      136.56      5.89 o
   8   9   1       18.46        9.20      3.01 o
   9   9   1       16.92        7.23      3.19 o
  10   9   1        5.02       -2.49      2.94 o
  11   9   1        7.10       -0.78      4.69 o
  12   9   1        6.79        8.28      5.60 o
  13   9   1        9.79        8.34      6.26 o
  14   9   1        2.23       15.90      6.52 o
  15   9   1        9.72        5.47      6.52 o
   1  10   1       79.46       76.01      6.25 o
   2  10   1       96.63       99.74      6.43 o
   3  10   1      133.74      125.06      5.45 o
   4  10   1      259.41      280.29     11.70 o
   5  10   1       78.80       76.90      4.44 o
   6  10   1       42.66       33.56      3.39 o
   7  10   1      113.74      110.34      7.27 o
   8  10   1       63.40       58.19      5.58 o
   9  10   1        1.03       -0.62      3.25 o
  10  10   1        0.03       -3.07      3.07 o
  11  10   1        3.09        0.27      3.78 o
  12  10   1        2.65       -1.32      3.56 o
  13  10   1       16.68       11.21      6.52 o
  14  10   1        5.96       14.60      6.78 o
  15  10   1        9.92       10.69      7.30 o
   0  11   1      232.83      257.60     18.25 o
   1  11   1      109.41      105.89      5.79 o
   2  11   1       87.29       83.67      5.90 o
   3  11   1       67.54       73.46      6.46 o
   4  11   1       60.56       52.33      6.56 o
   5  11   1        8.80        3.23      3.36 o
   6  11   1      149.38      133.00     14.95 o
   7  11   1      222.97      235.96      9.64 o
   8  11   1       63.03       72.44      6.88 o
   9  11   1        7.53        5.85      3.59 o
  10  11   1        0.11       -3.36      3.36 o
  11  11   1        8.31       -1.65      3.77 o
  12  11   1        1.33       -2.14      4.69 o
  13  11   1        0.29       -2.57      3.75 o
  14  11   1       20.26       35.45      8.34 o
   1  12   1       22.10       22.94      5.21 o
   2  12   1       71.87       74.43     13.29 o
   3  12   1        6.95        0.95      3.94 o
   4  12   1      117.86      116.45     10.03 o
   5  12   1      161.02      158.64     10.17 o
   6  12   1       47.49       36.72      9.71 o
   7  12   1       61.05       66.88      5.15 o
   8  12   1       43.20       44.07      4.76 o
   9  12   1        7.58        3.70      3.74 o
  10  12   1        1.57       -0.22      3.93 o
  11  12   1        3.50        1.40      4.04 o
  12  12   1        0.90       -0.82      4.12 o
  13  12   1        0.88       -0.73      4.26 o
  14  12   1        4.14        5.47      7.56 o
   1  13   1       95.79       99.31      9.12 o
   2  13   1       31.69       21.11      5.99 o
   3  13   1       22.22       20.59      5.99 o
   4  13   1        9.44        4.95      5.73 o
   5  13   1       23.93        2.33      6.65 o
   6  13   1      124.57      124.54     13.94 o
   7  13   1       44.25       41.65      4.62 o
   8  13   1        1.90       -1.77      4.31 o
   9  13   1       14.75       15.84      4.08 o
  10  13   1        6.44       13.16      4.61 o
  11  13   1        2.63        1.14      6.39 o
  12  13   1        1.44       -2.75      5.47 o
  13  13   1        5.64       17.42      5.07 o
   2  14   1      100.99       98.26      9.90 o
   3  14   1        9.02        3.65      5.47 o
   4  14   1       57.47       62.29      8.60 o
   5  14   1       94.24      101.65     10.43 o
   6  14   1        4.65       -1.56      5.73 o
   7  14   1       22.53       19.26      4.26 o
   8  14   1        2.36        1.74      4.04 o
   9  14   1        3.60        4.17      6.13 o
  10  14   1        1.44       -4.33      4.33 o
  11  14   1        5.49        5.02      4.78 o
  12  14   1        0.93       -4.01      4.63 o
   2  15   1       15.19       13.81      5.99 o
   3  15   1       39.94       47.18      7.82 o
   4  15   1       19.70       21.11      7.04 o
   5  15   1       58.65       67.25      9.38 o
   6  15   1        1.10        1.82      6.26 o
   7  15   1        7.04        4.17      6.52 o
   8  15   1       37.15       39.36      8.34 o
   9  15   1       14.32       26.32      7.30 o
  10  15   1        9.71        2.09      6.65 o
  11  15   1        4.19        1.40      4.78 o
  12  15   1        0.25       -4.94      4.94 o
   3  16   1        5.81        0.78      6.26 o
   4  16   1      166.37      178.80     13.81 o
   5  16   1        7.07       14.86      7.04 o
   6  16   1       36.43       27.89      7.82 o
   7  16   1       11.88       10.95      7.04 o
   8  16   1       19.90       18.25      7.56 o
   9  16   1        6.44        9.12      7.56 o
  10  16   1        6.61        3.91      6.78 o
  11  16   1        3.80        4.17      7.30 o
   3  17   1       33.56       41.18      8.60 o
   4  17   1        9.55       11.99      7.04 o
   5  17   1       28.98       25.02      8.08 o
   6  17   1        0.09       -3.39      6.26 o
   7  17   1        0.38        2.61      6.78 o
   8  17   1        5.35       -3.13      7.30 o
   9  17   1       12.09       17.20      8.08 o
  10  17   1        5.11       15.38      7.82 o
   3  18   1        3.32       -6.52      6.52 o
   5  18   1        9.12        4.69      7.30 o
   6  18   1        4.25       -6.52      6.52 o
   7  18   1        0.81       -0.78      7.30 o
   8  18   1        2.27        2.87      7.56 o
   9  18   1        2.14        4.17      7.82 o
   5  19   1       10.56        8.08      7.82 o
   6  19   1        3.44       -0.52      7.56 o
   7  19   1        3.57        3.39      7.82 o
   8  19   1        0.41       -7.82      7.82 o
   5  20   1        0.87       -5.73      7.82 o
   6  20   1        1.18       -7.30      7.30 o
   0   0   2    15979.59    14443.31   1347.52 o
   2   0   2     2690.17     2493.47    103.74 o
   4   0   2      512.05      480.29     18.22 o
   6   0   2     1221.09     1255.61     45.45 o
   8   0   2      215.69      198.98      8.81 o
  10   0   2     1174.70     1237.53     75.85 o
  12   0   2       25.31       10.69     14.07 o
   1   1   2     9582.98     8816.14    275.23 o
   2   1   2     1889.27     1696.76     36.01 o
   3   1   2      861.57      831.71     18.70 o
   4   1   2      307.76      288.23      6.54 o
   5   1   2       68.12       71.90      2.88 o
   6   1   2      400.65      399.34     10.37 o
   7   1   2      170.07      197.90      6.00 o
   8   1   2        6.53        5.74      2.78 o
   9   1   2      167.00      156.17      7.32 o
  10   1   2       57.18       64.58      4.84 o
  11   1   2      253.65      266.41     18.01 o
  12   1   2       22.81       17.84      9.85 o
   0   2   2    16922.11    17150.90    581.80 o
   1   2   2    10784.41    10782.06    284.26 o
   2   2   2      540.46      592.98     13.08 o
   3   2   2     3180.87     3156.45     63.95 o
   4   2   2     1809.93     1822.03     37.39 o
   5   2   2      962.94      923.26     20.82 o
   6   2   2      148.16      160.27      4.96 o
   7   2   2      152.21      162.48      5.38 o
   8   2   2       27.97       28.65      2.01 o
   9   2   2      195.13      200.33      7.60 o
  10   2   2      534.48      555.22     19.47 o
  11   2   2       25.53       22.46      8.24 o
  12   2   2       86.78       78.70      6.12 o
  13   2   2       40.44       44.57      5.73 o
   1   3   2     1032.06     1107.40     28.46 o
   2   3   2     3183.39     3311.80     72.90 o
   3   3   2     1357.24     1513.41     35.83 o
   4   3   2     1164.93     1294.95     34.91 o
   5   3   2      382.46      405.75     10.64 o
   6   3   2      748.39      801.63     19.86 o
   7   3   2      274.19      278.45      8.47 o
   8   3   2       35.33       29.70      2.25 o
   9   3   2       81.87       77.91      3.72 o
  10   3   2      183.27      157.53      5.86 o
  11   3   2       19.86       11.38      9.44 o
  12   3   2       26.32       25.03      4.69 o
  13   3   2       26.73       26.59      5.21 o
  14   3   2       12.75       12.77      4.95 o
  15   3   2        2.67       -2.09      5.21 o
  16   3   2        9.98        2.61      5.99 o
   0   4   2     4914.51     5290.49    187.03 o
   1   4   2     1202.71     1214.22     28.25 o
   2   4   2     4056.90     4296.90     99.47 o
   3   4   2     1455.83     1629.73     38.05 o
   4   4   2      271.92      273.79      7.52 o
   5   4   2     1242.29     1393.92     36.31 o
   6   4   2      164.48      162.39      6.86 o
   7   4   2      176.57      177.39      6.08 o
   8   4   2      114.07      105.23      4.82 o
   9   4   2       32.26       25.97      2.52 o
  10   4   2       30.54       26.49      2.66 o
  11   4   2       47.17       45.15      7.75 o
  12   4   2        0.80        2.76      5.21 o
  13   4   2        5.88        4.43      4.43 o
  14   4   2       31.54       38.31      6.26 o
  16   4   2       10.89       14.60      6.52 o
   1   5   2     3227.32     3473.16     80.40 o
   2   5   2     2219.74     2422.46     61.47 o
   3   5   2      181.11      188.79      5.36 o
   4   5   2      838.27      973.57     25.28 o
   5   5   2       81.71       71.43      3.39 o
   6   5   2      429.72      483.22     12.56 o
   7   5   2      154.00      152.58      5.20 o
   8   5   2       40.50       43.83      2.95 o
   9   5   2       46.69       46.21      3.13 o
  10   5   2       56.81       53.77      3.73 o
  11   5   2       64.17       55.97      3.84 o
  12   5   2       23.58       19.21      4.59 o
  13   5   2       53.37       46.39      6.52 o
  14   5   2       20.36       11.47      5.47 o
  15   5   2        2.19        1.04      5.47 o
  16   5   2       12.89       17.72      6.52 o
   0   6   2      600.83      659.60     28.53 o
   1   6   2      798.30      829.95     23.33 o
   2   6   2      378.80      366.58      9.21 o
   3   6   2     1324.83     1506.48     39.27 o
   4   6   2      180.16      190.41      5.87 o
   5   6   2       53.59       51.31      3.05 o
   6   6   2       18.48       15.88      2.13 o
   7   6   2      193.57      190.38      6.26 o
   8   6   2        7.46        2.51      3.11 o
   9   6   2       38.14       34.33      3.13 o
  10   6   2      283.96      259.43      8.97 o
  11   6   2       47.73       54.33      3.82 o
  12   6   2       33.39       31.05      3.26 o
  13   6   2        3.05        7.82      4.95 o
  14   6   2        6.80       12.25      5.47 o
  15   6   2        0.91       -1.82      5.21 o
  16   6   2        0.90       -1.04      6.26 o
   1   7   2      779.33      864.65     24.15 o
   2   7   2      528.33      563.87     13.89 o
   3   7   2     1034.59     1083.66     33.25 o
   4   7   2       24.45       19.17      2.80 o
   5   7   2      261.40      269.84      8.45 o
   6   7   2      208.41      232.78     11.14 o
   7   7   2      201.52      212.98      6.90 o
   8   7   2       51.96       56.52      3.74 o
   9   7   2      192.92      195.18      7.41 o
  10   7   2       22.89       14.66      5.68 o
  11   7   2       45.07       47.66      3.78 o
  12   7   2       44.83       46.46      3.83 o
  13   7   2        8.37        7.04      5.21 o
  14   7   2       24.59       20.07      6.26 o
  15   7   2       15.94       23.72      6.78 o
   0   8   2     1287.13     1265.16     80.02 o
   1   8   2       53.83       47.01      3.41 o
   2   8   2       10.41        7.79      2.40 o
   3   8   2      757.77      778.10     18.90 o
   4   8   2      209.06      246.71      8.79 o
   5   8   2      875.81     1000.71     29.88 o
   6   8   2      256.37      264.41      9.04 o
   7   8   2        3.21       -0.66      2.21 o
   8   8   2      142.70      137.20      6.72 o
   9   8   2       10.03       -0.73      4.94 o
  10   8   2       42.60       33.58      5.18 o
  11   8   2       63.30       66.67      5.21 o
  12   8   2       18.56       13.29      3.44 o
  13   8   2        2.26       -0.78      4.95 o
  14   8   2       21.47       23.72      6.52 o
  15   8   2       24.58       32.58      7.56 o
   1   9   2      114.26      117.73      7.16 o
   2   9   2       54.90       51.29      2.90 o
   3   9   2      188.21      190.46      9.87 o
   4   9   2      962.13      998.35     38.12 o
   5   9   2      159.74      167.78      7.20 o
   6   9   2      137.87      131.82      5.97 o
   7   9   2       46.90       41.85      3.68 o
   8   9   2       80.94       78.08      4.79 o
   9   9   2       62.32       56.60      4.46 o
  10   9   2        4.82       -2.11      3.04 o
  11   9   2       17.10       20.69      3.96 o
  12   9   2        6.84        5.67      3.56 o
  13   9   2        2.14        0.84      3.26 o
  14   9   2       12.50       15.38      6.52 o
  15   9   2        9.51        5.73      6.52 o
   0  10   2      604.44      566.38     38.84 o
   1  10   2      129.54      118.42     10.71 o
   2  10   2      196.31      186.75      8.33 o
   3  10   2       95.05      102.08      4.56 o
   4  10   2       84.98       89.88      7.61 o
   5  10   2      307.26      313.21     11.08 o
   6  10   2       86.99       83.68      4.76 o
   7  10   2       44.34       32.80      4.88 o
   8  10   2        2.46       -4.58      4.58 o
   9  10   2        9.04        3.97      3.36 o
  10  10   2        4.35       -0.63      3.29 o
  11  10   2       13.43       10.82      3.87 o
  12  10   2       12.48        8.54      4.17 o
  13  10   2        0.21        1.76      3.69 o
  14  10   2        1.15       -0.26      6.26 o
   1  11   2        5.86       -0.07      2.80 o
   2  11   2      136.92      132.43      7.22 o
   3  11   2       12.94        7.04      2.63 o
   4  11   2      100.85      113.70     11.86 o
   5  11   2       94.52      105.52      8.10 o
   6  11   2       86.94       94.59      7.00 o
   7  11   2       46.44       44.02      4.64 o
   8  11   2        3.52        5.00      3.43 o
   9  11   2        2.33       -3.27      3.27 o
  10  11   2        2.72       -0.18      3.45 o
  11  11   2       13.24       12.80      4.33 o
  12  11   2        3.05       -0.40      3.93 o
  13  11   2        1.19        0.95      6.65 o
  14  11   2        0.09       -3.91      6.78 o
   2  12   2       93.97       84.44      7.17 o
   3  12   2       65.15       51.32      5.38 o
   4  12   2       23.08       11.65      7.69 o
   5  12   2       11.81        1.43      7.71 o
   6  12   2      330.18      358.41     17.07 o
   7  12   2       62.21       68.93      5.38 o
   8  12   2       12.12       13.31      3.93 o
   9  12   2       38.08       36.96      4.67 o
  10  12   2        0.56        1.38      4.04 o
  11  12   2       14.59       19.98      7.95 o
  12  12   2        1.97       -3.93      3.93 o
  13  12   2        0.65       -0.97      5.21 o
   2  13   2      126.51      119.90     10.43 o
   3  13   2       83.23       89.66      8.86 o
   5  13   2      153.89      148.57     12.51 o
   6  13   2       38.84       46.11      4.94 o
   7  13   2       77.42       82.66      5.78 o
   8  13   2       19.40       16.23      4.22 o
   9  13   2       29.22       33.04      4.73 o
  10  13   2       32.44       35.60      5.25 o
  11  13   2        2.25       -1.35      6.52 o
  12  13   2        5.81       10.54      4.70 o
  13  13   2        1.06        6.11      4.82 o
   3  14   2       24.93       36.75      6.78 o
   4  14   2       60.68       62.03      8.34 o
   5  14   2       31.48       17.72      7.04 o
   6  14   2       21.62       22.82      4.69 o
   7  14   2        5.58        3.58      8.08 o
   8  14   2       23.58       27.94      4.86 o
   9  14   2        1.06        1.03      4.17 o
  10  14   2        2.27        1.55      6.39 o
  11  14   2        4.91        0.79      4.60 o
  12  14   2        2.38        0.67      4.78 o
   3  15   2       66.28       67.77      8.60 o
   4  15   2       16.65       23.20      7.04 o
   5  15   2       26.20       30.23      7.56 o
   6  15   2       15.25        5.73      6.26 o
   7  15   2        4.19       -1.30      6.26 o
   8  15   2        8.90        8.89      4.60 o
   9  15   2        5.17       16.42      6.78 o
  10  15   2        1.98        2.19      4.60 o
  11  15   2       10.50       11.38      5.15 o
  12  15   2        5.81        5.82      5.19 o
   3  16   2       26.52       38.58      7.82 o
   5  16   2       13.03       17.20      7.04 o
   6  16   2        5.55        4.17      6.78 o
   7  16   2        4.26        1.82      6.26 o
   8  16   2        9.07        7.82      7.04 o
   9  16   2        3.85        0.52      6.52 o
  10  16   2        0.44        1.56      6.52 o
  11  16   2        0.21       -2.61      7.30 o
   5  17   2        7.35        0.00      6.78 o
   6  17   2        7.12        1.56      6.78 o
   7  17   2        2.05       -5.73      6.52 o
   8  17   2        0.50        1.04      7.04 o
   9  17   2        9.62       17.20      7.82 o
  10  17   2        2.42       13.29      7.56 o
   5  18   2        2.00       -6.52      6.52 o
   6  18   2        6.90       -6.26      7.04 o
   7  18   2        2.00       -6.78      6.78 o
   8  18   2        3.28        3.39      7.56 o
   9  18   2       18.19       27.37      8.86 o
   5  19   2        0.65       -7.30      7.30 o
   6  19   2        3.25       -7.04      7.04 o
   7  19   2        1.98       -7.04      7.56 o
   5  20   2        0.43       -2.35      7.82 o
   6  20   2        4.20        1.30      7.82 o
   2   0   3     1604.70     1412.22     78.84 o
   4   0   3       87.49       95.68      6.65 o
   6   0   3      166.61      146.23      6.76 o
   8   0   3      352.11      338.85     10.47 o
  10   0   3       41.60       29.71     13.55 o
  12   0   3      161.32      153.78     22.94 o
   0   1   3      641.34      543.51     17.46 o
   1   1   3     3110.75     2761.37     68.82 o
   2   1   3      188.99      175.83      4.31 o
   3   1   3      188.35      189.55      5.55 o
   4   1   3      764.10      762.09     19.99 o
   5   1   3      321.91      334.38      7.71 o
   6   1   3      207.71      202.58      5.19 o
   7   1   3      229.49      224.35      5.69 o
   8   1   3      186.99      184.15      5.94 o
   9   1   3      134.68      124.97      4.52 o
  10   1   3       11.35       11.86      8.11 o
  11   1   3      316.83      341.40     22.58 o
  12   1   3        2.22       -2.09     12.25 o
   1   2   3     1926.21     1766.54     38.91 o
   2   2   3      105.97      105.68      3.01 o
   3   2   3      152.28      148.70      3.84 o
   4   2   3       60.34       58.69      2.01 o
   5   2   3      129.20      130.69      3.65 o
   6   2   3      218.98      209.71      5.63 o
   7   2   3      135.58      121.58      4.35 o
   8   2   3      439.73      439.79     12.39 o
   9   2   3       42.52       33.29      3.35 o
  10   2   3      122.84      122.01      4.92 o
  11   2   3      382.07      401.52     15.47 o
  12   2   3       32.08       23.72     13.29 o
   0   3   3      349.96      368.88     13.55 o
   1   3   3     3340.69     3412.54     96.94 o
   2   3   3     1226.53     1218.83     26.91 o
   3   3   3      246.77      249.14      6.17 o
   4   3   3      597.68      559.54     13.89 o
   5   3   3      546.33      555.75     12.91 o
   6   3   3      530.57      530.66     14.56 o
   7   3   3       67.78       73.46      3.34 o
   8   3   3      210.88      207.38      6.84 o
   9   3   3        3.20       -1.67      1.67 o
  10   3   3       10.72        7.21      2.26 o
  11   3   3      168.44      159.95      6.15 o
  12   3   3        3.68        6.27      3.47 o
  13   3   3        1.96       -2.61      3.91 o
   1   4   3      189.28      174.25      4.85 o
   2   4   3     2091.15     2190.06     48.50 o
   3   4   3      333.21      332.57      9.85 o
   4   4   3       25.63       29.90      1.63 o
   5   4   3      307.52      330.12      9.50 o
   6   4   3       37.50       33.09      2.27 o
   7   4   3       71.97       73.55      3.48 o
   8   4   3      183.57      179.50      6.32 o
   9   4   3       48.22       48.62      3.31 o
  10   4   3       57.03       55.96      4.61 o
  11   4   3       87.24      103.03      5.30 o
  12   4   3       15.13       11.23      3.95 o
  13   4   3       57.13       71.68      7.30 o
  14   4   3       11.76        0.00      4.69 o
  15   4   3       26.66       29.45      6.52 o
  16   4   3       12.79       21.63      6.78 o
   0   5   3       29.99       24.93      4.17 o
   1   5   3     2313.31     2638.90     60.93 o
   2   5   3     3389.78     3642.79     91.58 o
   3   5   3       42.03       41.32      2.90 o
   4   5   3      590.40      620.08     16.76 o
   5   5   3       51.51       64.69      3.28 o
   6   5   3       13.84       13.88      1.84 o
   7   5   3      222.05      227.73      7.53 o
   8   5   3       27.19       26.44      2.64 o
   9   5   3       30.34       35.19      2.91 o
  10   5   3       51.02       40.77      3.46 o
  11   5   3      117.40      117.21      6.25 o
  12   5   3       42.84       50.36      3.69 o
  13   5   3        7.03        5.47      4.69 o
  14   5   3       44.53       51.35      7.04 o
  15   5   3        0.72       -0.78      5.47 o
  16   5   3        7.64        9.38      6.52 o
   1   6   3      756.13      849.57     20.16 o
   2   6   3      866.11      987.57     19.47 o
   3   6   3      295.65      263.89      7.40 o
   4   6   3     1236.68     1318.49     34.48 o
   5   6   3      181.28      185.67      6.20 o
   6   6   3       19.36       24.08      2.37 o
   7   6   3       34.26       43.48      2.99 o
   8   6   3      237.50      255.53     11.08 o
   9   6   3      137.94      131.74      5.76 o
  10   6   3       76.82       61.71      4.21 o
  11   6   3       25.77       27.66      3.27 o
  12   6   3        1.92       -3.32      4.22 o
  13   6   3       14.16        9.90      5.21 o
  14   6   3       14.52       13.55      5.73 o
  15   6   3       11.59       16.16      6.26 o
   0   7   3      217.43      221.28      9.31 o
   1   7   3      157.49      203.33      5.95 o
   2   7   3      443.63      490.90     12.31 o
   3   7   3     1117.16     1135.85     43.31 o
   4   7   3       91.36       92.55      4.03 o
   5   7   3      858.42      913.65     24.64 o
   6   7   3        8.19        5.20      2.20 o
   7   7   3      405.23      416.16     11.74 o
   8   7   3       46.19       44.31      4.29 o
   9   7   3      274.04      277.93      9.86 o
  10   7   3       32.10       31.26      3.45 o
  11   7   3        5.35        5.13      2.92 o
  12   7   3        4.46        4.76      3.01 o
  13   7   3       14.64       18.17      5.21 o
  14   7   3       12.71       15.12      5.73 o
  15   7   3       36.73       38.31      7.56 o
   1   8   3      106.87      113.55      4.79 o
   2   8   3      218.90      219.90      6.52 o
   3   8   3      531.82      595.29     25.74 o
   4   8   3      334.93      338.67     11.18 o
   5   8   3      269.34      276.25      8.53 o
   6   8   3       21.49       22.08      2.97 o
   7   8   3       25.98       20.77      3.27 o
   8   8   3       66.48       58.78      4.21 o
   9   8   3        6.46       -2.07      4.70 o
  10   8   3        3.95       -3.58      4.10 o
  11   8   3        4.65        3.11      3.06 o
  12   8   3       47.50       64.84     13.42 o
  13   8   3       23.07       22.99      7.69 o
  14   8   3       13.59       19.29      6.26 o
  15   8   3       12.29        8.86      6.26 o
   0   9   3       25.69       24.84      2.67 o
   1   9   3       74.43       73.56      4.36 o
   2   9   3      336.52      368.24     10.56 o
   3   9   3       49.34       46.12      5.26 o
   4   9   3      101.63       93.17      4.73 o
   5   9   3      255.32      263.48      9.65 o
   6   9   3      124.84      126.79     11.03 o
   7   9   3      106.60      103.93      7.85 o
   8   9   3      176.69      182.13      8.82 o
   9   9   3      124.20      149.07      6.71 o
  10   9   3       24.53       24.16      6.68 o
  11   9   3       20.70       22.18      3.96 o
  12   9   3        3.38        2.04      3.41 o
  13   9   3        1.50        2.25      3.56 o
  14   9   3        5.14       -2.61      5.73 o
  15   9   3       17.56       22.15      7.30 o
   1  10   3       47.99       51.03      6.77 o
   2  10   3      243.81      251.64      7.93 o
   3  10   3       54.18       58.08      3.78 o
   4  10   3      292.41      318.52      9.93 o
   5  10   3      412.14      438.84     19.23 o
   6  10   3       95.58       94.55     13.75 o
   7  10   3      254.28      257.55      9.39 o
   8  10   3      165.57      158.03      7.64 o
   9  10   3       30.76       30.81      4.05 o
  10  10   3       10.08        7.74      3.61 o
  11  10   3       43.90       55.60     18.11 o
  12  10   3       19.97       20.98      4.23 o
  13  10   3        6.87        6.25      5.34 o
  14  10   3        4.63        5.21      6.26 o
   0  11   3       14.17       13.29      7.04 o
   1  11   3       87.39       66.72      9.90 o
   2  11   3       37.90       33.23      2.88 o
   3  11   3       91.24       96.01      6.86 o
   4  11   3       39.88       51.80      4.17 o
   5  11   3       35.69       29.35      5.01 o
   6  11   3      191.27      202.41      8.86 o
   7  11   3       28.73       30.41      7.66 o
   8  11   3       29.07       32.48      4.27 o
   9  11   3       51.23       61.98      5.13 o
  10  11   3       16.18       13.55      4.05 o
  11  11   3       15.13       23.69      4.51 o
  12  11   3        4.92       -2.15      3.86 o
  13  11   3        0.92       -0.37      4.04 o
  14  11   3        5.00       -0.07      6.65 o
   3  12   3       32.70       26.90      4.82 o
   4  12   3      338.47      324.27     15.38 o
   5  12   3      186.62      178.33      9.53 o
   6  12   3      245.43      264.42     10.46 o
   7  12   3       21.58       25.02      4.32 o
   8  12   3        2.91        1.23      3.58 o
   9  12   3        6.47        2.44      3.55 o
  10  12   3        3.60        6.58      4.04 o
  11  12   3       21.80       19.52      4.70 o
  12  12   3        4.11       -5.60      5.60 o
  13  12   3        2.01       -4.95      4.95 o
   3  13   3       36.77       28.41      6.52 o
   4  13   3       85.71       89.14      8.08 o
   5  13   3      140.17      152.55      8.05 o
   6  13   3        0.84       -1.64      3.77 o
   7  13   3       26.45       27.46      4.60 o
   8  13   3        5.23        4.35      3.96 o
   9  13   3        2.63       -0.26      4.43 o
  10  13   3        2.02        2.61      8.34 o
  11  13   3        1.50       -4.23      4.23 o
  12  13   3        0.21       -4.38      4.38 o
  13  13   3        3.68        8.63      4.94 o
   5  14   3       85.58      107.19      6.75 o
   6  14   3       28.41       32.01      4.75 o
   7  14   3        4.39       11.40      4.33 o
   8  14   3        1.00       -3.61      4.04 o
   9  14   3        4.13       -0.93      4.19 o
  10  14   3        4.25        6.78      4.61 o
  11  14   3        4.65        6.36      4.68 o
  12  14   3        4.18       -3.74      4.78 o
   5  15   3       43.09       54.47      8.60 o
   6  15   3        5.70        5.58      5.47 o
   7  15   3       46.71       37.53      8.08 o
   8  15   3        0.60       -0.78      4.24 o
   9  15   3       20.37       29.98      5.34 o
  10  15   3        9.35        5.51      4.78 o
  11  15   3        0.91        5.81      4.86 o
   5  16   3       32.28       28.15      7.82 o
   6  16   3       14.23        8.34      7.04 o
   7  16   3        9.69       -2.09      6.26 o
   8  16   3        2.39       -1.04      6.78 o
   9  16   3        2.13       -1.82      6.52 o
  10  16   3        0.57       -4.60      4.60 o
   5  17   3       24.70       31.02      8.34 o
   6  17   3        0.52       -1.56      6.52 o
   7  17   3        2.61       -6.26      6.26 o
   8  17   3        1.25        4.69      7.30 o
   9  17   3        1.78       -2.35      6.78 o
   5  18   3        4.79       -1.82      6.78 o
   6  18   3        1.39       -0.26      7.30 o
   7  18   3        1.74       -6.52      6.52 o
   8  18   3        8.81       12.51      8.08 o
   5  19   3        3.40        8.08      8.08 o
   6  19   3        0.71       -7.30      7.30 o
   7  19   3        6.43        2.61      8.08 o
   0   0   4     1181.11     1097.99     87.19 o
   2   0   4     2104.47     1903.94     67.59 o
   4   0   4      844.94      880.54     41.44 o
   6   0   4       96.80       98.78      5.99 o
   8   0   4      226.24      241.38     10.54 o
  10   0   4      351.86      360.73     31.28 o
   1   1   4      137.13      128.27      3.43 o
   2   1   4      285.74      259.68      6.29 o
   3   1   4      160.74      161.53      5.08 o
   4   1   4      233.85      221.16      6.69 o
   5   1   4       14.70       19.19      1.74 o
   6   1   4      283.38      258.79      9.31 o
   7   1   4      214.50      210.96      5.61 o
   8   1   4       69.77       78.29      3.04 o
   9   1   4      458.49      479.43     16.98 o
  10   1   4      107.62      106.96      5.71 o
  11   1   4       55.30       59.69     11.04 o
   0   2   4      584.43      531.90     17.16 o
   1   2   4       35.86       33.04      1.43 o
   2   2   4      268.69      254.16      6.63 o
   3   2   4      584.49      552.34     12.76 o
   4   2   4      335.76      342.44      9.38 o
   5   2   4      383.25      373.35      9.57 o
   6   2   4      127.95      142.72      4.23 o
   7   2   4      327.47      325.10      8.58 o
   8   2   4       25.60       21.83      2.09 o
   9   2   4       52.52       57.24      3.72 o
  10   2   4      111.95      115.19      9.83 o
  11   2   4       28.93       30.04      3.42 o
   1   3   4     1797.06     1762.66     44.50 o
   2   3   4      588.04      592.43     19.10 o
   3   3   4     2539.43     2517.60     54.94 o
   4   3   4      436.46      462.44     11.53 o
   5   3   4      252.73      259.10      6.94 o
   6   3   4      156.60      156.23      4.60 o
   7   3   4       10.10       12.26      1.77 o
   8   3   4       34.48       32.03      2.75 o
   9   3   4       44.40       44.48      3.00 o
  10   3   4      437.87      453.41     13.37 o
  11   3   4       39.79       41.29      3.54 o
   0   4   4     3801.65     4248.12    296.48 o
   1   4   4       69.93       66.55      2.62 o
   2   4   4     1718.51     1745.42     39.87 o
   3   4   4      195.19      197.29      5.50 o
   4   4   4      216.81      217.24      5.91 o
   5   4   4       30.33       34.58      1.80 o
   6   4   4       39.77       36.63      2.62 o
   7   4   4       73.22       65.37      3.49 o
   8   4   4      137.38      124.19      4.97 o
   9   4   4        3.77        0.85      2.67 o
  10   4   4      202.29      208.94      7.46 o
  11   4   4       20.48       18.24      4.51 o
  12   4   4       39.62       44.79      3.56 o
  13   4   4       12.28        7.56      4.43 o
  14   4   4       31.52       29.45      5.99 o
   1   5   4      273.56      253.91      7.03 o
   2   5   4     2309.88     2573.08     52.47 o
   3   5   4      872.49      945.56     22.98 o
   4   5   4        8.63        8.55      1.86 o
   5   5   4      225.20      236.57      7.28 o
   6   5   4        7.43        6.13      1.96 o
   7   5   4       50.57       46.62      3.16 o
   8   5   4        1.85       -2.37      2.37 o
   9   5   4       24.45       22.53      3.12 o
  10   5   4      307.55      356.74     11.32 o
  11   5   4        4.15        5.19      3.57 o
  12   5   4       38.93       46.97      7.69 o
  13   5   4       16.02       15.90      5.21 o
  14   5   4        4.10        6.52      5.21 o
  15   5   4        3.26       15.90      5.99 o
   0   6   4     6344.59     7039.48    299.61 o
   1   6   4      267.88      296.01      8.50 o
   2   6   4       23.21       26.50      1.68 o
   3   6   4      176.93      185.82      5.27 o
   4   6   4       91.15       95.38      3.18 o
   5   6   4      764.98      782.72     21.56 o
   6   6   4       95.03       84.39      4.08 o
   7   6   4       14.70       11.55      2.30 o
   8   6   4       63.78       55.11      4.10 o
   9   6   4       23.09       21.19      5.40 o
  10   6   4       22.68       25.50      3.18 o
  11   6   4       15.00       12.63      3.02 o
  12   6   4       21.03       23.86      3.49 o
  13   6   4       30.66       44.29      8.60 o
  14   6   4       15.69       15.64      5.73 o
  15   6   4        0.82        9.12      5.99 o
   1   7   4       63.94       59.00      2.88 o
   2   7   4      154.39      163.06      5.38 o
   3   7   4      355.63      339.80     11.41 o
   4   7   4      428.36      413.69     11.72 o
   5   7   4       14.25       19.17      2.32 o
   6   7   4      268.00      280.13      9.67 o
   7   7   4      128.63      128.46      6.04 o
   8   7   4      165.11      157.46      6.56 o
   9   7   4      200.56      190.37      7.48 o
  10   7   4       41.00       36.69      3.97 o
  11   7   4       53.20       53.56      4.20 o
  12   7   4        7.70        7.84      3.22 o
  13   7   4        3.54        3.92      3.12 o
  14   7   4       19.57       21.37      6.26 o
  15   7   4        6.49        7.82      6.52 o
   0   8   4      697.49      771.24     35.19 o
   1   8   4      147.71      176.20      5.59 o
   2   8   4        5.04        2.36      2.56 o
   3   8   4     1405.35     1383.10     43.68 o
   4   8   4      292.73      304.50      9.33 o
   5   8   4      248.84      252.96      8.19 o
   6   8   4      488.51      495.84     16.12 o
   7   8   4        1.69        2.10      2.82 o
   8   8   4      104.93       97.83      7.41 o
   9   8   4        3.10       -3.11      3.84 o
  10   8   4        3.82       -2.69      3.50 o
  11   8   4        1.02       -0.84      3.67 o
  12   8   4       12.24       13.19      3.59 o
  13   8   4       11.56       10.69      3.67 o
  14   8   4        2.29        0.26      5.73 o
  15   8   4        2.77        0.00      6.26 o
   1   9   4      161.53      158.81      8.52 o
   2   9   4       21.71       26.21      4.52 o
   3   9   4       23.03       29.38      8.34 o
   4   9   4       31.65       27.36      3.20 o
   5   9   4       39.19       42.06      4.03 o
   6   9   4      799.07      853.90     27.00 o
   7   9   4      142.55      137.10      6.98 o
   8   9   4        0.94       -3.71      4.33 o
   9   9   4       27.03       20.91      3.35 o
  10   9   4        3.35        0.72      2.97 o
  11   9   4        9.57       11.64      4.30 o
  12   9   4        8.15       13.42      3.87 o
  13   9   4        2.95        0.83      3.67 o
  14   9   4        3.81        7.35      4.43 o
   0  10   4       64.47       59.43      4.95 o
   1  10   4       73.85       64.27      4.85 o
   2  10   4        2.72        3.29      2.56 o
   3  10   4      508.55      537.36     16.81 o
   4  10   4       37.31       39.32      4.62 o
   5  10   4       68.99       76.53      5.69 o
   6  10   4      429.58      472.46     15.87 o
   7  10   4      146.74      158.46      7.56 o
   8  10   4       41.56       46.80      4.18 o
   9  10   4        2.16       -1.47      3.52 o
  10  10   4        5.55        9.12      3.50 o
  11  10   4       31.19       28.25      8.08 o
  12  10   4       16.37       21.56      4.33 o
  13  10   4        2.13        0.51      3.86 o
  14  10   4        1.04       -2.65      3.93 o
   1  11   4      248.36      256.99     10.93 o
   2  11   4       91.64       97.17      6.23 o
   3  11   4        2.70        1.18      2.90 o
   4  11   4      686.00      712.18     22.22 o
   5  11   4      215.37      221.69      9.25 o
   6  11   4      110.36      114.71      7.19 o
   7  11   4       91.43       87.06     11.99 o
   8  11   4       63.62       55.08      4.86 o
   9  11   4        9.95        9.44      3.61 o
  10  11   4       15.43        8.90      3.86 o
  11  11   4        0.60       -3.77      3.77 o
  12  11   4       16.99        8.84     12.12 o
  13  11   4        3.74        2.37      4.23 o
   1  12   4      173.34      149.87      8.86 o
   2  12   4        1.89       -0.26      3.91 o
   3  12   4       25.28       12.91      5.73 o
   4  12   4      138.30      130.35      7.61 o
   5  12   4       34.57       37.50      4.53 o
   6  12   4       34.65       35.93      4.48 o
   7  12   4       19.01       20.12      4.08 o
   8  12   4        3.74       -0.01      3.59 o
   9  12   4        1.21       -3.49      3.49 o
  10  12   4        8.20        9.63      5.34 o
  11  12   4        8.03        6.73      4.23 o
  12  12   4       12.48       16.46      4.70 o
  13  12   4        0.66       -3.07      4.23 o
   3  13   4      153.90      150.91     10.17 o
   4  13   4       11.79        2.40      4.43 o
   5  13   4       23.57       21.15      4.41 o
   6  13   4       28.62       32.33      4.70 o
   7  13   4       25.96       24.08      4.60 o
   8  13   4        0.11        1.13      3.86 o
   9  13   4       15.22       10.03      4.24 o
  10  13   4        3.27        1.77      4.04 o
  11  13   4       19.42       21.05      6.26 o
  12  13   4       16.90       22.85     11.73 o
   4  14   4       18.74       13.55      5.21 o
   5  14   4       19.07        8.61      4.19 o
   6  14   4       32.43       32.79      4.86 o
   7  14   4       19.60       12.44      4.49 o
   8  14   4        0.96        5.86      4.24 o
   9  14   4        0.64       -3.93      3.96 o
  10  14   4       11.42       14.80      4.88 o
  11  14   4        0.66       -4.08      4.26 o
  12  14   4        4.15        5.35      4.97 o
   5  15   4       27.89       20.57      4.56 o
   6  15   4       18.89       20.94      4.78 o
   7  15   4        5.20        2.48      7.69 o
   8  15   4        6.20        6.65      4.61 o
   9  15   4       19.36       18.01      5.07 o
  10  15   4        7.82        7.61      4.97 o
  11  15   4        3.16       -1.08      4.75 o
   5  16   4       19.83       16.68      7.04 o
   6  16   4       35.10       41.44      8.08 o
   7  16   4       16.04        6.52      7.04 o
   8  16   4        2.86        7.58      4.70 o
   9  16   4        4.28        7.16      4.78 o
  10  16   4        0.79       -4.78      4.78 o
   5  17   4        0.97       -5.47      6.26 o
   6  17   4        6.72        8.08      7.30 o
   7  17   4        3.62       -6.52      6.52 o
   8  17   4        2.15       -5.73      7.04 o
   9  17   4        1.26       -6.52      6.52 o
   6  18   4        8.71       17.72      8.34 o
   7  18   4        4.21        9.64      7.82 o
   8  18   4        0.22       -7.04      7.30 o
   6  19   4        1.11       -1.04      7.56 o
   2   0   5      354.29      337.35     13.62 o
   4   0   5      476.60      432.93     21.11 o
   6   0   5      335.27      315.90     15.90 o
   8   0   5       64.32       71.34      9.77 o
  10   0   5      506.03      507.52     20.68 o
   0   1   5     1121.49     1014.89     26.14 o
   1   1   5      162.84      168.28      6.49 o
   2   1   5      857.85      756.63     17.32 o
   3   1   5      407.37      416.90     10.58 o
   4   1   5      448.63      479.60     16.03 o
   5   1   5      152.14      150.23      5.99 o
   6   1   5        8.39        7.71      1.56 o
   7   1   5       85.85       75.28      3.77 o
   8   1   5       28.66       34.05      5.53 o
   9   1   5      108.82      119.66      4.81 o
  10   1   5       43.64       55.67      4.65 o
  11   1   5      243.90      250.61     10.43 o
   1   2   5     2702.28     2598.09     53.51 o
   2   2   5      442.16      430.10     10.94 o
   3   2   5      445.10      430.94     11.02 o
   4   2   5       16.44       16.02      1.26 o
   5   2   5      519.86      525.32     14.19 o
   6   2   5      324.31      311.06      8.77 o
   7   2   5       13.25       12.94      1.67 o
   8   2   5       89.99       89.64      3.21 o
   9   2   5       49.05       53.28      4.44 o
  10   2   5       99.42      114.08      8.93 o
  11   2   5        1.32        0.78      3.65 o
   0   3   5     2008.14     1903.95     69.43 o
   1   3   5     1140.04     1162.99     27.80 o
   2   3   5      456.55      469.18     11.92 o
   3   3   5       84.98       76.86      2.78 o
   4   3   5      285.09      248.03      6.71 o
   5   3   5      221.13      201.02      6.06 o
   6   3   5        6.28        5.97      2.09 o
   7   3   5       84.88       94.01      3.28 o
   8   3   5      201.12      192.12      5.72 o
   9   3   5      287.32      304.20      9.57 o
  10   3   5       89.31       92.51      6.02 o
  11   3   5       40.25       39.29      5.08 o
  12   3   5        4.99        0.52      3.39 o
   1   4   5     1006.99     1031.06     29.80 o
   2   4   5      535.04      530.04     13.34 o
   3   4   5      563.50      565.74     14.27 o
   4   4   5      197.66      194.97      5.54 o
   5   4   5       71.01       60.29      4.26 o
   6   4   5       42.29       45.52      2.23 o
   7   4   5      138.96      135.82      4.31 o
   8   4   5      103.04      103.69      5.39 o
   9   4   5       91.15       90.15      6.50 o
  10   4   5       80.23       70.85      4.97 o
  11   4   5       23.26       21.52      3.65 o
  12   4   5       15.29       18.77      4.17 o
   0   5   5       12.37        6.32      1.91 o
   1   5   5      409.69      424.24     13.01 o
   2   5   5      299.59      299.25      7.93 o
   3   5   5      391.39      360.82      9.34 o
   4   5   5       24.02       27.11      1.77 o
   5   5   5      138.54      128.74      4.11 o
   6   5   5       41.92       39.28      2.21 o
   7   5   5      304.03      308.78     10.48 o
   8   5   5       55.00       56.97      6.73 o
   9   5   5      341.77      319.11     10.53 o
  10   5   5       33.96       38.80      3.57 o
  11   5   5       44.00       48.99      5.34 o
  12   5   5        0.97       -0.02      2.75 o
  13   5   5        0.90       -3.66      5.47 o
  14   5   5        7.32        4.95      5.21 o
   1   6   5       39.47       37.13      2.34 o
   2   6   5      342.78      364.13      9.52 o
   3   6   5      114.75      108.62      3.67 o
   4   6   5       77.45       66.97      3.42 o
   5   6   5      260.87      256.36      6.72 o
   6   6   5       79.22       79.52      4.13 o
   7   6   5      529.11      536.07     17.01 o
   8   6   5      370.44      366.09     12.67 o
   9   6   5       68.29       64.42      4.74 o
  10   6   5       14.93       16.73      2.93 o
  11   6   5       20.86       25.51      3.36 o
  12   6   5       10.57        9.15      3.52 o
  13   6   5        4.34        9.68      7.30 o
  14   6   5        3.03        0.52      4.95 o
  15   6   5       19.92       10.69      6.26 o
   0   7   5      634.48      683.83     25.34 o
   1   7   5      338.14      335.24     10.29 o
   2   7   5      123.48      102.77      5.49 o
   3   7   5       81.10       80.10      6.49 o
   4   7   5       23.16       18.39      1.72 o
   5   7   5      227.20      226.07      7.46 o
   6   7   5       80.30       71.67      4.36 o
   7   7   5      227.40      237.45     11.12 o
   8   7   5      274.80      298.62     10.69 o
   9   7   5       80.60       78.97      5.38 o
  10   7   5       23.56       24.10      3.25 o
  11   7   5        2.79       -0.74      2.84 o
  12   7   5       13.96       10.24      3.41 o
  13   7   5        6.71        4.82      4.69 o
  14   7   5       31.84       34.67      6.78 o
  15   7   5       12.84       22.15      7.04 o
   1   8   5       89.19      110.78      6.39 o
   2   8   5       12.44       10.58      1.79 o
   3   8   5      319.76      334.64      8.38 o
   4   8   5       16.65       16.22      2.40 o
   5   8   5      251.52      252.85      9.39 o
   6   8   5      148.75      163.73      6.99 o
   7   8   5      306.13      302.49     10.88 o
   8   8   5      180.84      166.26      7.40 o
   9   8   5       63.57       62.28      6.92 o
  10   8   5       17.71       19.58      5.47 o
  11   8   5       36.65       36.68      3.94 o
  12   8   5        4.11        5.99      3.50 o
  13   8   5        4.17        4.13      3.67 o
  14   8   5        4.50        6.16      3.82 o
   0   9   5      206.96      253.26     10.60 o
   1   9   5      196.14      202.57      7.05 o
   2   9   5       98.52       96.72      8.77 o
   3   9   5      187.11      196.32      7.57 o
   4   9   5       43.08       44.12      4.01 o
   5   9   5        3.76        0.81      2.89 o
   6   9   5       41.59       40.08      4.00 o
   7   9   5       51.28       53.66      5.17 o
   8   9   5       11.83        5.18      4.66 o
   9   9   5       30.00       27.77      3.54 o
  10   9   5       10.84       12.93      6.41 o
  11   9   5       37.31       30.02      6.65 o
  12   9   5        4.16        0.78      3.50 o
  13   9   5        3.23        2.35      3.87 o
  14   9   5        9.31       10.36      4.12 o
   1  10   5        1.76       -1.56      2.04 o
   2  10   5       75.96       69.21      5.59 o
   3  10   5      135.91      135.80      7.93 o
   4  10   5       78.13       77.12      5.34 o
   5  10   5      342.75      354.48     12.60 o
   6  10   5       75.10       83.00      7.89 o
   7  10   5        4.00       -0.44      3.15 o
   8  10   5       45.59       37.59      6.46 o
   9  10   5       12.82       12.48      3.37 o
  10  10   5       18.84       23.00      5.08 o
  11  10   5        9.91        5.08      3.69 o
  12  10   5       33.46       32.16      4.61 o
  13  10   5        1.78       -1.30      3.93 o
   0  11   5       14.05       13.55      3.91 o
   1  11   5      303.69      314.34     15.64 o
   2  11   5       17.40       10.69      4.43 o
   3  11   5      185.13      192.69     14.07 o
   4  11   5      224.32      248.48     12.77 o
   5  11   5      160.65      174.88      8.03 o
   6  11   5      119.28      116.66      6.66 o
   7  11   5        4.05        3.50      3.42 o
   8  11   5       19.32       13.04      3.60 o
   9  11   5        4.46       -1.31      3.38 o
  10  11   5        2.28        1.95      3.50 o
  11  11   5        5.45       -3.31      7.04 o
  12  11   5        7.93        6.80      4.14 o
  13  11   5        1.53       -3.93      3.93 o
   1  12   5       29.65       21.63      4.43 o
   2  12   5      104.28       94.35      8.34 o
   3  12   5       32.10       23.46      5.99 o
   4  12   5        2.38       -2.11      3.59 o
   5  12   5      164.93      185.90      9.03 o
   6  12   5       94.11      105.43      6.97 o
   7  12   5       62.90       59.47      9.51 o
   8  12   5        4.85        1.56      3.69 o
   9  12   5        7.99        7.99      3.91 o
  10  12   5        2.89       -0.26      3.91 o
  11  12   5        5.53        7.60      4.14 o
  12  12   5        5.20        5.06      4.33 o
   2  13   5      154.46      150.65     10.17 o
   3  13   5       56.36       56.56      6.78 o
   4  13   5      107.50       99.83      9.38 o
   5  13   5       42.44       39.58      4.97 o
   6  13   5       18.96       21.46      4.49 o
   7  13   5       25.02       30.52      4.86 o
   8  13   5        3.70        7.13      4.14 o
   9  13   5        0.52       -3.71      3.86 o
  10  13   5        6.73        7.02      4.33 o
  11  13   5        4.32        3.19      4.33 o
  12  13   5        4.04        4.56      4.61 o
   3  14   5       61.08       65.42      7.04 o
   4  14   5       36.38       45.61      6.52 o
   5  14   5       31.54       29.86      4.86 o
   6  14   5       61.42       74.80      9.12 o
   7  14   5        2.46        2.74      4.24 o
   8  14   5        6.11        6.65      4.24 o
   9  14   5        0.07       -2.78      4.04 o
  10  14   5        2.13        0.88      4.56 o
  11  14   5        7.91        3.47      5.47 o
   4  15   5       14.43       14.86      5.47 o
   5  15   5       11.70        6.04      4.19 o
   6  15   5       20.33       18.12      4.75 o
   7  15   5        5.78        2.16      4.51 o
   8  15   5        5.56        3.32      7.43 o
   9  15   5        6.28       11.02      8.21 o
  10  15   5        6.58        6.59      9.64 o
   6  16   5        3.75       -3.91      6.26 o
   7  16   5        0.93       -3.78      4.42 o
   8  16   5        3.70        1.69      4.79 o
   9  16   5        8.35        9.90      5.16 o
  10  16   5        3.67        5.21      7.30 o
   6  17   5        5.62       -3.39      6.78 o
   7  17   5       17.04       11.73      7.82 o
   8  17   5        0.88        0.78      7.30 o
   6  18   5        0.25       -6.78      7.30 o
   7  18   5        6.69        5.21      7.82 o
   0   0   6     1286.52     1324.59     60.47 o
   2   0   6     1426.47     1406.80     44.42 o
   4   0   6      637.70      607.56     30.23 o
   6   0   6      147.76      149.35      8.34 o
   8   0   6       77.05       97.22      6.78 o
  10   0   6      143.97      146.11     11.21 o
   1   1   6      224.48      209.10      6.12 o
   2   1   6      665.00      675.58     18.11 o
   3   1   6      901.57      852.81     22.82 o
   4   1   6       52.66       48.19      2.26 o
   5   1   6      398.48      394.49     11.18 o
   6   1   6      171.71      170.29      6.63 o
   7   1   6        9.62       11.98      2.35 o
   8   1   6       25.94       33.04      2.87 o
   9   1   6       38.74       45.56      3.19 o
  10   1   6       27.15       30.87      2.70 o
  11   1   6       67.56       86.79      6.26 o
   0   2   6      158.96      159.22      5.80 o
   1   2   6      138.06      141.87      4.41 o
   2   2   6      575.34      547.84     15.05 o
   3   2   6        1.76        0.55      1.03 o
   4   2   6      122.02      122.68      4.05 o
   5   2   6      118.98      110.73      3.92 o
   6   2   6        2.18        2.16      1.12 o
   7   2   6        6.94        8.87      1.93 o
   8   2   6       45.78       52.28      3.44 o
   9   2   6       83.81       78.56      3.93 o
  10   2   6      108.46      115.66      9.20 o
  11   2   6       86.33      119.64      7.82 o
  12   2   6       32.39       44.83      4.95 o
   1   3   6       81.39       82.80      3.01 o
   2   3   6       82.09       71.94      2.85 o
   3   3   6       60.32       63.81      2.70 o
   4   3   6      191.18      176.71      5.46 o
   5   3   6      136.48      128.04      4.29 o
   6   3   6       47.64       42.60      2.32 o
   7   3   6       76.78       83.55      3.29 o
   8   3   6      196.15      191.23      5.82 o
   9   3   6       41.30       39.56      3.54 o
  10   3   6       35.52       46.92      5.78 o
  11   3   6       97.27      111.82      7.82 o
  12   3   6       50.97       62.82      6.52 o
   0   4   6      260.38      230.67     11.73 o
   1   4   6      104.11      119.34      3.72 o
   2   4   6      173.78      161.21      4.82 o
   3   4   6      525.31      519.61     14.39 o
   4   4   6      186.85      173.67      5.41 o
   5   4   6      167.61      165.88      5.25 o
   6   4   6       15.27       16.58      1.62 o
   7   4   6      104.23       97.37      3.69 o
   8   4   6        0.74       -0.29      1.62 o
   9   4   6       49.31       55.98      6.31 o
  10   4   6       19.54       16.09      2.84 o
  11   4   6        1.99       -1.30      3.65 o
  12   4   6       30.70       34.40      5.21 o
  13   4   6       12.76       17.46      4.43 o
   1   5   6      194.67      186.37      6.50 o
   2   5   6      112.95      116.74      3.87 o
   3   5   6      185.90      182.77      5.39 o
   4   5   6       37.71       39.38      2.58 o
   5   5   6        2.40       -0.67      1.28 o
   6   5   6      167.62      148.80      4.74 o
   7   5   6       25.43       29.52      2.75 o
   8   5   6      320.95      317.31     10.90 o
   9   5   6      138.54      131.73      5.94 o
  10   5   6        2.22        2.25      2.51 o
  11   5   6       24.35       24.99      5.99 o
  12   5   6       22.62       26.19      3.69 o
  13   5   6        8.43        9.90      4.43 o
   0   6   6      193.73      195.14      8.84 o
   1   6   6       14.00        9.74      1.68 o
   2   6   6      240.63      234.85      6.63 o
   3   6   6       68.85       72.98      3.09 o
   4   6   6       57.09       49.62      2.58 o
   5   6   6       20.04       15.98      3.64 o
   6   6   6       19.24       16.67      2.93 o
   7   6   6      294.90      299.02     10.46 o
   8   6   6       45.50       41.26      3.64 o
   9   6   6       44.49       51.42      3.81 o
  10   6   6      108.65      111.36      5.67 o
  11   6   6       15.12       14.34      3.39 o
  12   6   6        2.74        4.17      3.13 o
  13   6   6        3.84        6.27      3.41 o
  14   6   6       10.33        9.12      5.47 o
   1   7   6       35.77       38.38      2.69 o
   2   7   6        5.46       -1.40      1.40 o
   3   7   6      163.70      160.46      5.08 o
   4   7   6      150.27      152.24      4.97 o
   5   7   6       15.51        7.11      3.05 o
   6   7   6      157.27      154.52      8.71 o
   7   7   6      185.62      184.95      7.24 o
   8   7   6       41.54       35.16      3.63 o
   9   7   6        9.53        8.32      2.89 o
  10   7   6        0.89       -2.59      2.59 o
  11   7   6       21.66       20.45      3.50 o
  12   7   6        1.52        3.16      3.52 o
  13   7   6        7.23        6.05      3.59 o
  14   7   6        1.27        2.50      3.75 o
   0   8   6       51.24       43.79      4.02 o
   1   8   6      165.42      161.85      6.14 o
   2   8   6      144.49      128.01      7.44 o
   3   8   6       73.58       74.92      3.56 o
   4   8   6      300.85      308.92     10.83 o
   5   8   6       80.01       75.58      4.65 o
   6   8   6       97.32       95.91      5.33 o
   7   8   6      116.55      109.04      5.79 o
   8   8   6       29.22       25.82      3.52 o
   9   8   6        8.95        6.08      2.85 o
  10   8   6        0.13       -1.84      3.01 o
  11   8   6       23.30       15.91      3.59 o
  12   8   6        8.91        7.27      3.59 o
  13   8   6        8.62       16.54      7.82 o
  14   8   6        3.25       -0.19      8.47 o
   1   9   6      193.94      194.23      7.65 o
   2   9   6      118.13      122.43      8.21 o
   3   9   6      292.45      316.02      8.78 o
   4   9   6      303.63      287.57     10.48 o
   5   9   6      116.38      128.72      6.21 o
   6   9   6       28.02       24.56      3.40 o
   7   9   6      153.04      166.47      7.45 o
   8   9   6       53.63       60.25      4.45 o
   9   9   6       17.96       17.19      3.36 o
  10   9   6       35.89       31.32      3.95 o
  11   9   6        0.70       -2.23      3.22 o
  12   9   6       14.85       19.43      4.05 o
  13   9   6        7.03        6.26      5.73 o
   0  10   6       15.34       14.07      3.91 o
   1  10   6       30.95       29.87      3.22 o
   2  10   6       23.97       24.06      6.47 o
   3  10   6      489.58      488.39     19.96 o
   4  10   6      267.81      280.16     15.80 o
   5  10   6      177.50      187.86      8.46 o
   6  10   6       38.40       35.87      3.93 o
   7  10   6        2.33       -0.57      2.90 o
   8  10   6       11.75        8.17      3.25 o
   9  10   6        2.47        0.14      4.51 o
  10  10   6        0.21       -3.26      3.26 o
  11  10   6        4.04        3.39      3.50 o
  12  10   6        5.85       10.69      4.05 o
  13  10   6       16.70       16.55      9.90 o
   1  11   6       26.56       27.46      8.86 o
   2  11   6      117.08      114.25     17.85 o
   3  11   6       96.45       83.15      8.34 o
   4  11   6        0.29       -2.09      3.32 o
   5  11   6       47.69       35.58      4.07 o
   6  11   6       11.39       11.04      3.50 o
   7  11   6       14.84        9.31      3.51 o
   8  11   6        2.71       -0.20      4.81 o
   9  11   6       17.60       15.69      3.87 o
  10  11   6        6.58        3.13      3.69 o
  11  11   6        4.60        0.60      3.67 o
  12  11   6        0.86        2.09      4.05 o
   0  12   6      110.33      128.24      8.86 o
   1  12   6       90.97       93.06      5.12 o
   2  12   6       17.87       13.55      4.95 o
   3  12   6       20.68       17.98      5.47 o
   4  12   6       89.13       80.54      8.34 o
   5  12   6       33.99       40.41      6.26 o
   6  12   6       33.28       30.29      4.56 o
   7  12   6        4.34        0.33      3.59 o
   8  12   6        0.31        2.87      3.69 o
   9  12   6        0.23       -3.50      3.50 o
  10  12   6        3.28        4.75      3.96 o
  11  12   6        4.23       10.40      4.23 o
  12  12   6       12.23        9.51      5.86 o
   1  13   6      101.32      104.00      8.34 o
   2  13   6       92.84      100.09      8.60 o
   3  13   6       33.90       30.50      6.26 o
   4  13   6       19.15       16.94      5.73 o
   5  13   6       70.83       65.93     11.08 o
   6  13   6       13.10       17.22      4.41 o
   7  13   6        0.27        1.95      3.87 o
   8  13   6        5.70        7.47      9.12 o
   9  13   6        0.54       -0.66      3.96 o
  10  13   6        0.81       -4.33      4.43 o
  11  13   6        0.11       -3.61      4.14 o
   2  14   6       10.49        3.39      4.69 o
   3  14   6       22.47       16.16      5.47 o
   4  14   6        4.64       -4.69      5.21 o
   5  14   6       20.16       19.29      6.26 o
   6  14   6       21.16        7.92      4.41 o
   7  14   6        4.27       -1.46      4.12 o
   8  14   6        2.49        2.61      4.24 o
   9  14   6        2.89       -1.25      4.33 o
  10  14   6        0.89        1.69      4.42 o
  11  14   6        1.43        2.99      6.26 o
   3  15   6        2.01       -3.65      4.69 o
   4  15   6       88.16       89.14      8.86 o
   5  15   6        1.52       -0.78      5.73 o
   6  15   6       20.22       18.52      4.86 o
   7  15   6        6.03        7.82      5.47 o
   8  15   6        8.05        2.29      4.60 o
   9  15   6       13.50       18.99      5.16 o
  10  15   6        6.55       10.19      5.60 o
   5  16   6        6.03        8.60      5.99 o
   6  16   6       14.40       10.82      4.70 o
   7  16   6        3.40        2.07      6.26 o
   8  16   6       16.25       19.53      8.99 o
   9  16   6        3.47        2.83      4.97 o
   7  17   6        0.25       -4.17      6.78 o
   8  17   6       12.69       18.25      7.82 o
   2   0   7      361.14      343.52     16.42 o
   4   0   7      134.73      130.06      7.82 o
   6   0   7       12.15       10.95      2.87 o
   8   0   7       33.00       39.88      4.43 o
  10   0   7       61.18       55.52      5.47 o
   0   1   7        7.15        2.36      3.65 o
   1   1   7      687.85      686.97     16.00 o
   2   1   7      105.46      103.66      3.65 o
   3   1   7       52.08       48.27      2.84 o
   4   1   7       95.38       87.76      3.29 o
   5   1   7      115.56      103.81      4.70 o
   6   1   7       59.85       55.14      3.50 o
   7   1   7       54.55       49.27      3.50 o
   8   1   7       10.94       11.96      2.74 o
   9   1   7        3.33       -0.41      2.17 o
  10   1   7        3.36        2.09      2.37 o
  11   1   7       26.13       35.97      3.12 o
  12   1   7       45.85       58.12      5.73 o
   1   2   7        1.62        1.30      1.05 o
   2   2   7       54.62       53.28      2.55 o
   3   2   7       85.95       75.02      3.05 o
   4   2   7       24.40       21.61      1.66 o
   5   2   7       34.05       30.93      2.00 o
   6   2   7       49.41       45.63      3.22 o
   7   2   7       58.64       54.49      3.59 o
   8   2   7       83.79       95.81      4.78 o
   9   2   7        8.68        4.32      4.02 o
  10   2   7        4.10        2.09      2.25 o
  11   2   7       91.09      119.11      8.60 o
  12   2   7       22.17       33.88      4.69 o
   0   3   7      135.27      145.92      5.62 o
   1   3   7       31.48       25.74      2.13 o
   2   3   7      314.78      280.61      8.23 o
   3   3   7       20.92       20.01      1.77 o
   4   3   7       18.71       21.10      2.71 o
   5   3   7       35.04       31.55      2.00 o
   6   3   7       82.70       91.60      3.59 o
   7   3   7        8.10        7.44      1.74 o
   8   3   7       62.62       72.23      4.15 o
   9   3   7       44.15       49.23      9.70 o
  10   3   7       15.24       12.77      4.17 o
  11   3   7       21.11       21.89      4.69 o
  12   3   7       12.32       21.11      4.69 o
  13   3   7        1.46        6.52      4.17 o
   1   4   7       78.50       70.86      2.91 o
   2   4   7      108.38      106.94      3.76 o
   3   4   7       37.32       39.53      2.25 o
   4   4   7       10.30       10.81      2.86 o
   5   4   7      114.62      104.47      3.90 o
   6   4   7        7.85        5.55      1.64 o
   7   4   7       79.74       80.21      3.54 o
   8   4   7      555.50      570.30     15.17 o
   9   4   7       14.71       12.62      3.28 o
  10   4   7       65.52       81.32      6.78 o
  11   4   7       71.46       83.41      7.30 o
  12   4   7        8.68       14.07      4.43 o
  13   4   7        1.57       10.95      4.69 o
   0   5   7      269.86      264.03     13.81 o
   1   5   7       48.20       45.69      2.45 o
   2   5   7       31.51       32.56      2.04 o
   3   5   7      112.87      103.79      3.85 o
   4   5   7       37.54       38.93      2.40 o
   5   5   7      101.33       90.99      4.23 o
   6   5   7       45.09       46.40      2.80 o
   7   5   7       33.91       38.15      2.52 o
   8   5   7      159.22      166.29      5.46 o
   9   5   7       27.33       29.72      3.13 o
  10   5   7       23.36       25.47      3.32 o
  11   5   7       33.85       43.01      5.99 o
  12   5   7        7.97        7.56      4.69 o
  13   5   7       16.93       29.45      5.47 o
   1   6   7        0.35       -1.47      1.47 o
   2   6   7       53.42       44.50      2.53 o
   3   6   7       12.44       13.75      1.74 o
   4   6   7      126.80      123.83      4.50 o
   5   6   7      268.00      255.35      7.76 o
   6   6   7       24.25       27.82      2.37 o
   7   6   7       40.89       42.97      2.71 o
   8   6   7       49.47       48.15      4.78 o
   9   6   7       18.51       15.50      3.03 o
  10   6   7        0.84       -2.48      2.58 o
  11   6   7       13.33       14.73      3.39 o
  12   6   7       14.41       16.41      6.39 o
  13   6   7       14.30       20.98      5.86 o
  14   6   7        4.93        2.09      4.95 o
   0   7   7       71.27       60.21      5.21 o
   1   7   7      147.95      145.77      6.08 o
   2   7   7        4.01        3.45      1.93 o
   3   7   7       95.55       89.94      3.84 o
   4   7   7       18.34       30.27      2.38 o
   5   7   7      209.03      207.23      6.75 o
   6   7   7      206.53      200.96      6.32 o
   7   7   7      162.55      174.91      7.27 o
   8   7   7      143.76      158.26      6.96 o
   9   7   7       21.41       20.49      3.22 o
  10   7   7        3.31       -1.07      2.67 o
  11   7   7        9.45       14.51      4.43 o
  12   7   7        1.15       -3.12      3.12 o
  13   7   7        7.15       12.38      3.87 o
  14   7   7       10.40       15.02      5.60 o
   1   8   7       37.45       35.84      2.95 o
   2   8   7       61.91       54.18      4.04 o
   3   8   7       73.38       75.38      3.69 o
   4   8   7       62.39       66.16      4.37 o
   5   8   7        3.92       -1.75      2.11 o
   6   8   7        0.93       -1.04      2.56 o
   7   8   7        7.17        9.67      2.85 o
   8   8   7        9.17        8.21      7.71 o
   9   8   7        3.57        1.69      2.76 o
  10   8   7        0.53       -2.47      2.85 o
  11   8   7        4.29       -0.86      3.04 o
  12   8   7        0.86        0.80      4.56 o
  13   8   7        2.25        3.39      5.34 o
   0   9   7      165.61      176.19     10.43 o
   1   9   7        6.69        2.74      4.04 o
   2   9   7      131.09      120.26     14.34 o
   3   9   7      120.21      103.56      8.86 o
   4   9   7       78.21       82.31      6.42 o
   5   9   7       25.93       28.09      3.07 o
   6   9   7        7.88        5.59      2.98 o
   7   9   7      101.05      102.81      5.69 o
   8   9   7        8.32        5.40      2.94 o
   9   9   7       35.61       27.23      4.69 o
  10   9   7        0.66       -2.87      7.17 o
  11   9   7        5.04        6.13      3.50 o
  12   9   7        7.52        3.35      3.59 o
  13   9   7        7.60        9.90      8.08 o
   1  10   7       91.90       80.39      4.88 o
   2  10   7       30.96       22.53      3.52 o
   3  10   7        6.43        3.47      2.48 o
   4  10   7        1.97       -3.42      3.42 o
   5  10   7        0.61       -0.47      2.83 o
   6  10   7       55.55       70.15      4.86 o
   7  10   7       10.17       11.96      3.41 o
   8  10   7        3.45        3.28      3.08 o
   9  10   7        5.18        3.82      5.60 o
  10  10   7        5.35       -1.09      3.22 o
  11  10   7        0.62        4.56      4.95 o
  12  10   7        8.94        0.26      3.87 o
   0  11   7      159.17      191.57     11.21 o
   1  11   7       95.64       97.54      5.62 o
   2  11   7       29.07       25.44      3.49 o
   3  11   7        7.82        6.70      2.75 o
   4  11   7        3.85       -3.65      4.43 o
   5  11   7       72.76       77.39      5.70 o
   6  11   7       30.71       36.12      4.30 o
   7  11   7        6.38        6.93      3.49 o
   8  11   7        5.26        7.40      3.56 o
   9  11   7        2.22       -1.56      3.32 o
  10  11   7        1.19       -3.00      3.50 o
  11  11   7        3.89        6.02      3.86 o
  12  11   7        1.65       -0.65      8.47 o
   1  12   7       41.42       40.54      3.96 o
   2  12   7       31.92       24.28      3.26 o
   3  12   7       35.16       37.53      5.99 o
   5  12   7       25.23       27.89      5.99 o
   6  12   7        1.72        1.20      3.59 o
   7  12   7        5.90        5.21      3.69 o
   8  12   7        4.44        1.22      3.59 o
   9  12   7        8.34        1.20      4.17 o
  10  12   7        9.22        7.55      4.14 o
  11  12   7        2.31       -0.78      3.87 o
   0  13   7       75.41       76.63      7.04 o
   1  13   7       25.17       19.87      4.04 o
   2  13   7       12.56        6.78      4.95 o
   3  13   7       30.21       25.02      5.73 o
   4  13   7       52.55       50.30      6.78 o
   5  13   7       19.15       15.90      5.47 o
   6  13   7       41.11       42.94      5.12 o
   7  13   7       31.59       33.93      4.97 o
   8  13   7        3.91        2.13      4.04 o
   9  13   7       10.78       11.99      4.42 o
  10  13   7        0.17        3.78      4.82 o
  11  13   7        0.37        0.90      4.23 o
   1  14   7       11.51        0.78      4.43 o
   2  14   7        1.89        1.30      4.69 o
   3  14   7        4.86        9.12      5.47 o
   4  14   7        9.50        0.26      5.47 o
   5  14   7       18.72       28.93      6.52 o
   6  14   7        5.77       -0.23      4.04 o
   7  14   7       39.66       38.45      5.31 o
   8  14   7        8.04        9.12      5.47 o
   9  14   7        2.66       -0.07      4.41 o
  10  14   7        1.00       -2.86      5.86 o
   2  15   7        1.80       -2.87      4.69 o
   3  15   7       34.35       25.80      5.99 o
   4  15   7        1.43        7.82      5.73 o
   5  15   7        9.95        7.82      5.99 o
   6  15   7        0.44       -5.47      5.73 o
   7  15   7       33.08       37.94      5.56 o
   8  15   7       10.69       14.31      4.97 o
   9  15   7        5.39       15.32      5.12 o
   4  16   7       15.11       15.38      5.99 o
   5  16   7        4.50        3.91      5.73 o
   6  16   7        1.62        0.26      5.99 o
   7  16   7        3.53        3.19      4.75 o
   8  16   7        2.69        3.42      4.88 o
   0   0   8     1425.68     1355.34     62.29 o
   2   0   8      155.52      142.21      5.80 o
   4   0   8       22.84       20.59      3.39 o
   6   0   8       19.73       19.03      3.39 o
   8   0   8        3.00        0.78      3.13 o
  10   0   8        9.60       11.73      3.91 o
  12   0   8       31.88       47.70      4.95 o
   1   1   8      180.89      164.99      4.59 o
   2   1   8      312.59      284.65      8.32 o
   3   1   8      480.63      492.11     13.74 o
   4   1   8       86.32       79.96      4.24 o
   5   1   8       19.46       14.48      2.21 o
   6   1   8       31.63       25.94      2.67 o
   7   1   8       53.53       47.05      3.32 o
   8   1   8       10.46        5.86      2.40 o
   9   1   8      149.50      156.73      7.82 o
  10   1   8       38.78       39.83      3.49 o
  11   1   8        4.29        2.03      2.48 o
  12   1   8       14.01       15.64      4.17 o
   0   2   8      136.65      144.36     10.95 o
   1   2   8      306.26      317.34      9.13 o
   2   2   8      177.53      168.83      5.46 o
   3   2   8      106.16       97.56      3.85 o
   4   2   8       40.88       41.05      2.86 o
   5   2   8       13.15       10.82      2.21 o
   6   2   8       43.88       40.28      4.82 o
   7   2   8       39.44       42.63      4.82 o
   8   2   8       48.97       50.33      3.69 o
   9   2   8        7.72        4.50      2.56 o
  10   2   8        6.55        8.21      2.56 o
  11   2   8       17.99       25.04      7.82 o
  12   2   8        0.45       -1.56      3.91 o
   1   3   8       66.15       66.01      2.91 o
   2   3   8      400.04      382.63     10.93 o
   3   3   8      200.51      197.94      6.17 o
   4   3   8       37.04       35.81      2.30 o
   5   3   8       11.16        6.45      2.10 o
   6   3   8       30.92       36.14      2.44 o
   7   3   8       57.69       52.57      4.04 o
   8   3   8       40.63       54.06      6.91 o
   9   3   8       56.31       56.21      3.86 o
  10   3   8       64.05       78.43      5.86 o
  11   3   8        0.47       -2.09      3.91 o
  12   3   8        7.08       10.17      4.69 o
  13   3   8        3.37        6.52      4.17 o
   0   4   8      256.48      231.19     11.99 o
   1   4   8        8.77       10.81      1.60 o
   2   4   8        8.33        4.98      1.49 o
   3   4   8      136.19      134.54      4.66 o
   4   4   8       56.12       49.84      2.81 o
   5   4   8       56.20       53.85      3.40 o
   6   4   8      339.15      343.69     10.08 o
   7   4   8       54.74       62.50      4.93 o
   8   4   8        1.42        2.46      2.26 o
   9   4   8        7.25        4.43      3.26 o
  10   4   8        0.82       -3.65      3.65 o
  11   4   8       11.59       12.77      4.43 o
  12   4   8        2.55        8.60      4.43 o
  13   4   8       17.52       28.93      5.47 o
   1   5   8      101.67       88.36      4.33 o
   2   5   8       19.99       15.66      1.79 o
   3   5   8       49.68       46.11      2.70 o
   4   5   8      360.87      340.21     10.03 o
   5   5   8        7.12        3.79      1.74 o
   6   5   8       51.46       59.61      3.23 o
   7   5   8       50.73       50.91      3.06 o
   8   5   8        0.45       -0.48      1.82 o
   9   5   8       23.72       31.49      3.67 o
  10   5   8       12.94       12.25      4.43 o
  11   5   8        2.07        4.17      4.43 o
  12   5   8       14.29       22.42      5.21 o
  13   5   8       17.34       29.45      5.73 o
   0   6   8      257.69      254.13     13.55 o
   1   6   8       41.49       30.99      4.56 o
   2   6   8       10.40        7.24      3.52 o
   3   6   8      118.28      105.40      4.20 o
   4   6   8       62.27       61.81      3.55 o
   5   6   8        0.89       -2.87      2.87 o
   6   6   8       38.58       37.64      2.62 o
   7   6   8       10.89       10.74      3.65 o
   8   6   8        7.26        4.07      1.89 o
   9   6   8        0.85       -2.40      2.40 o
  10   6   8        7.61        4.95      2.95 o
  11   6   8       32.27       43.85      7.04 o
  12   6   8       15.51       26.59      5.47 o
  13   6   8       13.60       19.55      5.47 o
   1   7   8      108.85       99.63      6.65 o
   2   7   8       22.35       20.74      2.58 o
   3   7   8        4.38       -0.20      1.74 o
   4   7   8       33.09       31.23      2.52 o
   5   7   8       23.17       20.36      2.29 o
   6   7   8        4.97        3.35      2.03 o
   7   7   8        6.85        4.57      2.03 o
   8   7   8        5.63        4.45      2.61 o
   9   7   8        3.53        0.13      2.76 o
  10   7   8        7.19        4.95      2.95 o
  11   7   8        4.36        4.82      3.13 o
  12   7   8       16.71       20.74      4.56 o
  13   7   8       12.21       17.51      4.05 o
   0   8   8       79.37       68.03      5.99 o
   1   8   8      126.11      109.72      5.34 o
   2   8   8        1.54        0.48      3.65 o
   3   8   8       12.42        8.46      2.48 o
   4   8   8       80.51       83.44      3.87 o
   5   8   8        2.66       -1.98      1.98 o
   6   8   8       85.85       82.13      3.79 o
   7   8   8      133.72      144.36      8.78 o
   8   8   8        5.92       11.44      3.12 o
   9   8   8       12.16       13.62      3.30 o
  10   8   8        4.47       -0.65      2.95 o
  11   8   8        3.81        2.25      3.39 o
  12   8   8       23.55       29.97      4.42 o
  13   8   8        3.15        8.60      5.47 o
   1   9   8       16.02       22.16      2.85 o
   2   9   8      155.36      148.99      6.65 o
   3   9   8       27.86       26.70      3.04 o
   4   9   8       21.62       22.98      2.93 o
   5   9   8       64.63       62.73      3.38 o
   6   9   8       77.22       79.91      5.10 o
   7   9   8        2.20        5.18      2.95 o
   8   9   8        1.69        1.07      2.93 o
   9   9   8        5.63        6.56      4.04 o
  10   9   8        9.17       13.00      3.59 o
  11   9   8        1.09       -1.69      3.32 o
  12   9   8       11.29       11.21      4.17 o
   0  10   8       29.74       27.89      4.69 o
   1  10   8        1.88       -2.48      2.48 o
   2  10   8       42.15       46.07      3.77 o
   3  10   8       11.93       11.93      2.85 o
   4  10   8       10.92       14.23      4.95 o
   5  10   8        6.44        3.25      2.94 o
   6  10   8       47.12       49.18      4.24 o
   7  10   8       39.82       47.78      6.28 o
   8  10   8       12.28       12.98      3.91 o
   9  10   8        7.41        4.91      3.41 o
  10  10   8        0.38       -3.39      3.39 o
  11  10   8        1.44       -0.63      4.43 o
  12  10   8        6.07        4.56      3.96 o
   1  11   8       12.89        9.83      3.04 o
   2  11   8        7.43        5.65      2.75 o
   3  11   8        5.34       -1.54      2.67 o
   4  11   8       12.34        9.90      4.43 o
   5  11   8       19.05       25.02      4.95 o
   6  11   8       15.20       19.32      6.13 o
   7  11   8       19.80       24.74      4.30 o
   8  11   8        2.91        7.62      7.56 o
   9  11   8        0.31        3.94      3.49 o
  10  11   8        0.21       -3.41      3.41 o
  11  11   8        4.33       -1.17      3.69 o
   0  12   8       33.55       29.19      5.21 o
   1  12   8       18.75       15.28      3.22 o
   2  12   8       49.28       57.57      4.41 o
   3  12   8       12.94        8.86      4.95 o
   4  12   8       12.60       22.15      5.21 o
   5  12   8        4.48        0.52      4.69 o
   6  12   8       85.38       88.46      6.31 o
   7  12   8        2.51        7.12      3.67 o
   8  12   8        9.92       16.59      4.30 o
   9  12   8       14.52       20.24      8.99 o
  10  12   8        1.70        3.12      3.96 o
   1  13   8        4.50        6.29      3.12 o
   2  13   8        3.54       -2.35      4.69 o
   3  13   8        4.17        2.35      4.95 o
   4  13   8        0.42        2.35      4.95 o
   5  13   8        7.29        2.61      5.21 o
   6  13   8        0.80        4.17      5.47 o
   7  13   8       18.03       25.80      4.75 o
   8  13   8       21.47       23.85      4.82 o
   9  13   8        3.36        3.39      4.24 o
  10  13   8        3.71       -1.44      4.23 o
   0  14   8        0.53       -1.82      4.17 o
   1  14   8        2.50       -4.17      4.43 o
   2  14   8       10.53        1.30      4.95 o
   3  14   8        1.69       -1.04      4.95 o
   4  14   8        8.12        5.73      5.47 o
   5  14   8        6.41       -1.04      5.21 o
   6  14   8        5.47        5.21      5.73 o
   7  14   8       11.27       11.96      4.68 o
   8  14   8       10.70       16.64      4.95 o
   9  14   8       19.84       24.87      5.15 o
   2  15   8        6.08        1.04      5.21 o
   3  15   8        2.57       -4.95      4.95 o
   4  15   8        7.80        2.35      5.47 o
   5  15   8       23.76       24.76      6.52 o
   6  15   8        6.07        1.30      5.99 o
   7  15   8        4.73        6.90      4.68 o
   8  15   8        2.83        7.40     10.56 o
   4  16   8        6.94        6.26      5.73 o
   5  16   8        2.06       10.95      5.99 o
   6  16   8        8.63       -1.04      5.99 o
   7  16   8        5.84       -1.82      6.26 o
   2   0   9       25.25       20.07      3.65 o
   4   0   9       66.90       53.95      4.95 o
   6   0   9      143.75      144.40      9.38 o
   8   0   9      200.84      211.38     11.99 o
  10   0   9       31.12       43.53      5.47 o
  12   0   9        3.42        3.39      3.65 o
   0   1   9      373.63      342.64     13.68 o
   1   1   9      150.59      143.20      4.97 o
   2   1   9       28.54       28.11      4.31 o
   3   1   9       71.81       66.34      4.05 o
   4   1   9       28.47       30.45      7.04 o
   5   1   9      284.44      285.25     10.96 o
   6   1   9        3.90        1.95      2.21 o
   7   1   9       27.49       29.29      3.04 o
   8   1   9        1.20        3.21      2.48 o
   9   1   9       68.91       78.33      4.98 o
  10   1   9       19.27       22.65      4.69 o
  11   1   9       10.15        8.53      2.85 o
  12   1   9        3.66       -3.13      3.91 o
   1   2   9      189.77      191.05      6.17 o
   2   2   9      388.57      373.79     10.78 o
   3   2   9       21.56       18.57      3.55 o
   4   2   9       67.81       67.85      4.57 o
   5   2   9        9.04        5.93      2.30 o
   6   2   9       46.81       41.96      3.41 o
   7   2   9       63.64       70.54      4.42 o
   8   2   9      124.14      128.97      6.27 o
   9   2   9       28.51       27.25      3.22 o
  10   2   9        4.65        4.33      4.30 o
  11   2   9        0.54       -0.36      2.63 o
  12   2   9        3.65        0.26      4.17 o
  13   2   9        3.63        5.73      4.17 o
   0   3   9      189.91      182.19     10.17 o
   1   3   9      238.79      245.31      7.52 o
   2   3   9      157.74      144.03      5.06 o
   3   3   9       24.81       25.18      2.14 o
   4   3   9      135.06      122.08      4.60 o
   5   3   9       17.82        9.81      1.94 o
   6   3   9       37.27       29.51      3.12 o
   7   3   9       10.30        9.77      2.58 o
   8   3   9        8.91       14.60      2.67 o
   9   3   9       13.44       11.65      4.30 o
  10   3   9       27.54       29.09      3.26 o
  11   3   9        1.68       -0.78      3.91 o
  12   3   9       11.92       22.94      5.21 o
  13   3   9        7.84       14.60      4.95 o
   1   4   9      165.90      158.31      6.54 o
   2   4   9      160.91      155.13      5.41 o
   3   4   9       31.37       32.49      2.35 o
   4   4   9      128.47      119.92      4.55 o
   5   4   9       39.35       41.71      2.65 o
   6   4   9       36.05       29.13      2.40 o
   7   4   9        9.00       10.29      2.48 o
   8   4   9        8.50        6.02      2.48 o
   9   4   9        5.48        3.19      2.56 o
  10   4   9        0.73        4.88      2.50 o
  11   4   9        7.00        5.47      4.17 o
  12   4   9        7.42       10.95      4.69 o
  13   4   9        1.95        1.56      4.95 o
   0   5   9      240.83      246.05     13.03 o
   1   5   9       41.09       45.64      3.32 o
   2   5   9       47.58       42.94      3.13 o
   3   5   9      153.86      152.57      5.41 o
   4   5   9      213.26      200.52      6.57 o
   5   5   9       51.05       52.53      3.11 o
   6   5   9        0.00        0.44      1.83 o
   7   5   9       20.97       26.52      2.57 o
   8   5   9       14.04        9.40      2.10 o
   9   5   9       18.44       22.12      3.00 o
  10   5   9        7.17       12.25      4.43 o
  11   5   9        0.37       -3.91      3.91 o
  12   5   9        2.93        1.82      4.43 o
  13   5   9        3.51        7.30      5.21 o
   1   6   9      149.62      140.51      6.27 o
   2   6   9       29.51       21.12      2.67 o
   3   6   9      106.78      104.65      4.35 o
   4   6   9       25.13       29.32      2.45 o
   5   6   9        4.14        0.14      2.43 o
   6   6   9       45.19       54.57      3.19 o
   7   6   9       61.94       68.33      3.65 o
   8   6   9        5.71        4.65      2.10 o
   9   6   9        1.97       -0.27      4.04 o
  10   6   9       11.67        9.04      4.56 o
  11   6   9        0.80       -2.09      4.17 o
  12   6   9        6.70        8.86      4.95 o
   0   7   9       84.04       75.59      6.26 o
   1   7   9        1.66       -0.78      2.03 o
   2   7   9       71.62       58.00      3.87 o
   3   7   9       98.26       97.32      4.98 o
   4   7   9       45.82       45.49      2.93 o
   5   7   9       21.91       28.39      2.59 o
   6   7   9       37.19       44.33      3.01 o
   7   7   9        6.01       10.96      2.25 o
   8   7   9        2.85        3.26      2.76 o
   9   7   9        7.96        9.12      3.13 o
  10   7   9        3.99        1.94      3.04 o
  11   7   9        5.17        6.23      4.04 o
  12   7   9        1.24        0.00      4.17 o
   1   8   9       59.02       55.86      3.87 o
   2   8   9       48.98       45.09      3.50 o
   3   8   9        8.59        8.60      2.58 o
   4   8   9       24.29       23.55      2.95 o
   5   8   9       43.88       49.69      3.14 o
   6   8   9       10.55        6.10      2.17 o
   7   8   9        0.43        0.08      2.06 o
   8   8   9        9.40        6.91      2.95 o
   9   8   9        3.26        8.60      3.65 o
  10   8   9        7.22        9.25      3.32 o
  11   8   9        9.34       12.05      3.59 o
  12   8   9        1.73        0.26      7.56 o
   0   9   9       20.50       21.37      4.17 o
   1   9   9       23.09       27.31      2.95 o
   2   9   9       15.82       14.86      2.67 o
   3   9   9       28.35       26.41      3.04 o
   4   9   9       17.19       24.22      3.04 o
   5   9   9        7.93        7.10      2.32 o
   6   9   9        3.77        2.35      2.15 o
   7   9   9       10.00       14.13      4.69 o
   8   9   9       20.35       25.21      3.67 o
   9   9   9        0.69       -0.26      3.13 o
  10   9   9        4.07        6.91      3.50 o
  11   9   9        1.88       -6.39      7.17 o
   1  10   9        9.86        7.68      2.67 o
   2  10   9        4.23        2.03      2.48 o
   3  10   9       18.33       15.07      2.95 o
   4  10   9        0.75       -1.80      2.48 o
   5  10   9       18.51       22.02      3.12 o
   6  10   9        1.56        2.48      3.12 o
   7  10   9       13.87       16.38      3.49 o
   8  10   9        3.95        3.68      3.26 o
   9  10   9        0.71       -1.89      3.22 o
  10  10   9        2.70        2.22      3.50 o
  11  10   9        5.44        4.35      3.77 o
   0  11   9       23.03       19.03      4.43 o
   1  11   9        4.11        1.92      2.67 o
   2  11   9        2.91       -0.37      2.67 o
   3  11   9       16.20        9.23      4.82 o
   4  11   9       22.56       22.83      3.30 o
   5  11   9       61.59       67.51      7.30 o
   6  11   9        2.00        4.38      3.44 o
   7  11   9       19.27       28.37      4.69 o
   8  11   9       31.12       41.30      4.68 o
   9  11   9        2.45       -0.09      3.59 o
  10  11   9        4.54        3.14      3.77 o
   1  12   9       11.70        8.60      3.13 o
   2  12   9       10.26        4.04      4.17 o
   3  12   9        0.12        2.82      2.93 o
   4  12   9       34.47       37.79      5.99 o
   5  12   9       17.36       17.72      5.21 o
   6  12   9        1.32       -4.43      4.43 o
   7  12   9       29.68       38.07      5.47 o
   8  12   9        0.23       -3.49      3.49 o
   9  12   9        0.85       -1.95      4.56 o
   0  13   9        7.08       -0.52      4.43 o
   1  13   9        2.57       -2.95      2.95 o
   2  13   9        0.88        1.04      3.00 o
   3  13   9       14.78       12.25      5.21 o
   4  13   9       11.56        7.04      5.21 o
   5  13   9        0.45       -1.82      4.95 o
   6  13   9        7.77       -1.82      5.21 o
   7  13   9       12.18       17.10      4.56 o
   8  13   9        0.76       -3.30      3.96 o
   9  13   9        1.03       -3.90      3.93 o
   1  14   9        2.27       -1.56      4.95 o
   2  14   9        0.16       -2.09      4.95 o
   3  14   9       21.07       12.25      5.47 o
   4  14   9        1.44       -4.95      4.95 o
   5  14   9        2.45       -4.17      5.21 o
   6  14   9        0.10       -5.21      5.21 o
   7  14   9        0.28       -3.60      4.12 o
   8  14   9        0.97       -2.28      4.41 o
   2  15   9        4.25        4.43      5.21 o
   3  15   9        6.67        0.52      5.47 o
   4  15   9        3.07       -5.47      5.47 o
   5  15   9        2.64       -5.47      5.47 o
   6  15   9        2.53        0.78      5.99 o
   4  16   9        2.66       -1.04      5.73 o
   5  16   9        1.61       -5.73      5.73 o
   0   0  10      133.17      121.46      8.08 o
   2   0  10      316.65      342.49     17.72 o
   4   0  10       75.75       64.12      6.26 o
   6   0  10       60.15       56.82      5.73 o
   8   0  10       48.07       61.77      6.26 o
  10   0  10       12.37       15.64      4.43 o
  12   0  10       10.23       10.69      4.43 o
   1   1  10       82.17       86.14      5.25 o
   2   1  10      182.76      191.99      6.37 o
   3   1  10      163.09      167.33      7.19 o
   4   1  10       42.52       42.55      4.95 o
   5   1  10       26.26       21.34      2.95 o
   6   1  10        4.51        4.03      3.52 o
   7   1  10       67.76       72.36      4.51 o
   8   1  10       31.37       33.86      3.41 o
   9   1  10       68.19       87.50      6.26 o
  10   1  10        0.86        1.04      2.76 o
  11   1  10        0.42       -2.67      2.67 o
  12   1  10        0.28        1.30      4.17 o
   0   2  10       91.92       90.70      7.04 o
   1   2  10       29.34       33.27      2.50 o
   2   2  10       26.96       25.93      2.67 o
   3   2  10      370.83      381.62     11.13 o
   4   2  10       23.23       20.19      2.95 o
   5   2  10       23.56       21.61      3.39 o
   6   2  10        8.15        6.46      2.48 o
   7   2  10        9.28        5.73      2.58 o
   8   2  10       22.85       27.90      3.32 o
   9   2  10       12.57       19.03      3.13 o
  10   2  10        7.60        5.21      2.87 o
  11   2  10        4.99        7.29      2.93 o
  12   2  10        3.03        3.13      4.43 o
   1   3  10      144.79      133.64      5.99 o
   2   3  10       10.71        6.43      1.96 o
   3   3  10       41.22       42.53      3.86 o
   4   3  10       26.23       29.31      3.77 o
   5   3  10        5.09        3.52      2.40 o
   6   3  10       25.63       29.94      3.26 o
   7   3  10       27.63       29.18      3.22 o
   8   3  10       69.52       85.58      6.39 o
   9   3  10        2.52        0.52      2.58 o
  10   3  10       19.82       27.24      4.56 o
  11   3  10        1.90        1.82      4.17 o
  12   3  10        3.41        4.95      4.69 o
   0   4  10      311.25      291.14     15.12 o
   1   4  10       28.18       27.67      2.95 o
   2   4  10       70.96       74.29      4.33 o
   3   4  10       72.81       68.70      3.55 o
   4   4  10      141.30      144.50      5.31 o
   5   4  10        1.64        2.59      1.85 o
   6   4  10       39.58       38.94      3.41 o
   7   4  10       22.13       22.61      4.30 o
   8   4  10        8.74       10.17      3.13 o
   9   4  10        0.52        1.08      3.13 o
  10   4  10        3.10        4.52      2.67 o
  11   4  10        1.67        1.56      4.17 o
  12   4  10        1.58        2.61      4.69 o
   1   5  10       72.31       75.74      4.42 o
   2   5  10       71.14       62.09      5.34 o
   3   5  10       14.47       13.30      2.10 o
   4   5  10       13.99       17.69      2.19 o
   5   5  10        9.26        7.60      2.00 o
   6   5  10        3.48        1.54      1.90 o
   7   5  10       36.03       39.48      4.33 o
   8   5  10        7.62        9.73      2.75 o
   9   5  10        1.45        2.48      2.74 o
  10   5  10        3.00        9.12      4.17 o
  11   5  10        1.28        0.78      4.17 o
  12   5  10        5.73        1.82      4.69 o
   0   6  10      136.59      143.88      8.86 o
   1   6  10       82.77       84.34      4.61 o
   2   6  10       14.94       15.52      2.58 o
   3   6  10       58.88       52.84      3.87 o
   4   6  10       11.79        6.60      2.00 o
   5   6  10        3.40       -0.25      1.85 o
   6   6  10       10.27        9.44      2.15 o
   7   6  10        5.77        4.43      2.11 o
   8   6  10        0.05       -1.96      1.96 o
   9   6  10        9.42       18.28      3.32 o
  10   6  10        0.49        1.30      4.17 o
  11   6  10        0.91        0.00      4.43 o
   1   7  10       24.30       22.35      2.76 o
   2   7  10       40.37       35.86      3.13 o
   3   7  10       14.76        7.87      2.48 o
   4   7  10       28.31       25.02      2.50 o
   5   7  10        1.47       -0.23      2.22 o
   6   7  10       10.36       13.03      2.35 o
   7   7  10       13.00       13.57      2.35 o
   8   7  10        8.68        5.80      2.25 o
   9   7  10        3.00        1.69      2.95 o
  10   7  10        2.50        1.82      3.13 o
  11   7  10        0.00        2.17      3.41 o
   0   8  10       58.56       57.08      5.47 o
   1   8  10       37.62       35.26      3.13 o
   2   8  10       28.22       25.20      2.95 o
   3   8  10        2.12        0.69      5.60 o
   4   8  10        8.55        6.98      4.43 o
   5   8  10        6.85        6.07      2.19 o
   6   8  10        0.27       -1.89      1.89 o
   7   8  10        7.17        7.32      2.71 o
   8   8  10        2.19        1.04      2.95 o
   9   8  10        3.77        2.35      3.13 o
  10   8  10        1.31        5.89      3.49 o
  11   8  10        3.52       -0.27      3.39 o
   1   9  10        0.39        0.32      2.30 o
   2   9  10       15.11       13.99      2.76 o
   3   9  10        6.29        4.69      2.58 o
   4   9  10       11.53       14.98      2.85 o
   5   9  10        9.42        9.64      2.76 o
   6   9  10        5.14        5.48      2.40 o
   7   9  10        2.74        6.45      3.19 o
   8   9  10       17.85       24.10      3.86 o
   9   9  10       12.24       17.08      4.17 o
  10   9  10        0.08       -2.01      7.04 o
   0  10  10       21.85       20.33      4.43 o
   1  10  10        8.64        2.87      3.91 o
   2  10  10       16.00       17.10      3.13 o
   3  10  10       35.45       43.89      8.08 o
   4  10  10        9.87        3.78      4.04 o
   5  10  10        5.91        3.35      2.85 o
   6  10  10        5.88        1.16      3.00 o
   7  10  10       30.12       37.25      4.30 o
   8  10  10        4.84       10.98      5.47 o
   9  10  10        5.09       11.21      3.69 o
  10  10  10        3.71        0.99      3.59 o
   1  11  10        7.44        1.95      2.76 o
   2  11  10       21.81       19.77      7.04 o
   3  11  10        1.83        0.26      3.65 o
   4  11  10       25.62       34.44      7.04 o
   5  11  10        2.81        2.09      4.17 o
   6  11  10        6.64        7.30      4.69 o
   7  11  10        0.09        3.00      3.44 o
   8  11  10        1.93       -1.48      3.56 o
   9  11  10        3.71        4.30      3.87 o
   0  12  10        2.64       -3.91      3.91 o
   1  12  10        4.45        3.39      3.04 o
   2  12  10        6.86        7.43      4.30 o
   3  12  10        2.25        5.99      4.95 o
   4  12  10        5.92        2.35      4.69 o
   5  12  10        2.16        1.04      4.69 o
   6  12  10       19.83       17.98      5.47 o
   7  12  10        4.21        4.82      3.93 o
   8  12  10        5.16       10.88      4.12 o
   1  13  10        1.40       -1.26      3.22 o
   2  13  10        1.30       -1.79      3.22 o
   3  13  10        8.28        6.26      4.95 o
   4  13  10        0.63       -4.69      4.69 o
   5  13  10        4.48        5.73      5.47 o
   6  13  10        0.57       -3.13      5.21 o
   7  13  10        1.06       -0.08      3.93 o
   0  14  10       13.23       17.72      5.21 o
   1  14  10        3.34        4.17      4.95 o
   2  14  10        6.32        5.21      5.21 o
   3  14  10        0.79       -1.04      4.95 o
   4  14  10        8.06        8.86      5.47 o
   5  14  10        7.93        4.95      5.47 o
   6  14  10        9.97        9.12      5.99 o
   1  15  10        1.68       -4.95      4.95 o
   2  15  10        0.11       -4.95      4.95 o
   3  15  10        1.30       -5.21      5.21 o
   4  15  10        6.84        5.21      5.73 o
   2   0  11      105.23      112.86      8.34 o
   4   0  11       54.45       71.16      6.52 o
   6   0  11       52.12       55.52      5.99 o
   8   0  11       22.21       20.59      4.43 o
  10   0  11       11.55       11.73      4.43 o
   0   1  11       91.62       85.75      7.04 o
   1   1  11        2.67        1.74      1.96 o
   2   1  11       84.04       92.84      5.25 o
   3   1  11       11.35        9.77      2.76 o
   4   1  11       32.86       39.03      3.52 o
   5   1  11       63.68       77.41      4.79 o
   6   1  11       26.56       29.27      6.13 o
   7   1  11       24.65       31.64      3.39 o
   8   1  11        5.11        6.78      2.76 o
   9   1  11        8.94        8.47      2.95 o
  10   1  11        9.11       11.99      3.13 o
  11   1  11        1.68        0.91      3.04 o
   1   2  11       75.69       77.65      8.47 o
   2   2  11       74.87       77.89      3.95 o
   3   2  11        3.59        3.78      2.58 o
   4   2  11       34.36       36.37      3.41 o
   5   2  11        7.59        9.40      2.67 o
   6   2  11        2.39        5.60      2.58 o
   7   2  11        1.45       -0.67      3.91 o
   8   2  11       30.05       34.39      3.50 o
   9   2  11        4.89        4.82      2.76 o
  10   2  11        0.01        0.85      2.85 o
  11   2  11       15.93       22.09      3.56 o
   0   3  11      121.87      132.93      8.60 o
   1   3  11       29.96       37.17      3.32 o
   2   3  11       64.98       71.40      3.66 o
   3   3  11       27.08       29.66      3.21 o
   4   3  11        7.60        6.08      2.48 o
   5   3  11        6.58        4.25      2.48 o
   6   3  11        8.17        8.31      2.67 o
   7   3  11        5.67        7.43      2.76 o
   8   3  11        0.14        0.13      2.58 o
   9   3  11       10.14       22.81      3.22 o
  10   3  11        2.14        1.43      2.76 o
  11   3  11        1.76        2.09      4.43 o
   1   4  11       13.04       14.38      2.58 o
   2   4  11       39.13       49.38      4.82 o
   3   4  11       10.81       12.99      2.10 o
   4   4  11       37.87       36.29      2.70 o
   5   4  11       10.39       12.22      2.51 o
   6   4  11       10.32       11.67      2.76 o
   7   4  11       11.76       13.05      2.85 o
   8   4  11        4.59        7.30      2.76 o
   9   4  11        3.51        5.37      3.13 o
  10   4  11        7.66       14.93      3.13 o
  11   4  11        4.10        9.64      4.69 o
   0   5  11        8.85        7.82      3.39 o
   1   5  11        7.66        8.21      2.40 o
   2   5  11        6.87        4.94      2.30 o
   3   5  11        3.54        6.78      2.40 o
   4   5  11        0.41       -1.85      1.85 o
   5   5  11       26.48       30.26      2.70 o
   6   5  11       25.66       29.90      2.71 o
   7   5  11        8.06        5.47      2.76 o
   8   5  11        3.76        2.00      2.67 o
   9   5  11        3.23        7.10      2.85 o
  10   5  11        1.25        0.00      4.17 o
  11   5  11        1.24       -3.13      4.17 o
   1   6  11        5.39        4.95      2.40 o
   2   6  11       21.74       28.54      3.13 o
   3   6  11        5.80        8.82      2.48 o
   4   6  11        0.33       -0.44      1.94 o
   5   6  11        5.00        4.30      2.10 o
   6   6  11        5.67       10.42      2.46 o
   7   6  11        0.45       -1.86      2.10 o
   8   6  11        8.44        9.37      3.44 o
   9   6  11        4.26        4.63      2.85 o
  10   6  11        1.56        4.69      4.43 o
   0   7  11       12.70        7.30      3.39 o
   1   7  11       11.77       10.18      2.58 o
   2   7  11       46.56       50.93      3.77 o
   3   7  11       23.58       22.62      2.95 o
   4   7  11       12.59       12.40      3.00 o
   5   7  11        1.35       -0.51      2.00 o
   6   7  11       31.40       37.33      3.00 o
   7   7  11        0.62        0.10      2.25 o
   8   7  11        4.22        5.50      2.40 o
   9   7  11       11.93       22.76      6.52 o
  10   7  11        2.42        3.31      3.38 o
   1   8  11       17.20       19.01      2.85 o
   2   8  11        0.94        3.78      2.40 o
   3   8  11        0.60        2.30      2.48 o
   4   8  11        1.72        3.00      2.58 o
   5   8  11        4.97        8.86      2.76 o
   6   8  11        5.00        6.10      2.40 o
   7   8  11        4.15        4.62      2.40 o
   8   8  11        4.60        7.28      3.22 o
   9   8  11        0.76       -2.34      3.22 o
   0   9  11       12.01        8.34      3.91 o
   1   9  11        1.22        0.00      2.40 o
   2   9  11        2.58        1.95      2.58 o
   3   9  11       10.72       12.48      2.85 o
   4   9  11       11.27       12.45      3.78 o
   5   9  11        1.76       -0.30      2.67 o
   6   9  11        4.55        1.96      2.44 o
   7   9  11        9.85        9.33      3.41 o
   8   9  11        2.60       -1.40      3.30 o
   9   9  11       11.18       16.15      3.96 o
   1  10  11        8.71        7.89      2.85 o
   2  10  11        3.48        3.52      2.76 o
   3  10  11        5.46        8.86      2.95 o
   4  10  11        0.61        2.00      2.85 o
   5  10  11       14.35       12.43      3.22 o
   6  10  11        2.31       -1.04      4.17 o
   7  10  11        3.05        6.02      3.49 o
   8  10  11        0.95       -1.25      3.41 o
   0  11  11        0.94       -1.82      3.91 o
   1  11  11        4.71        0.22      2.85 o
   2  11  11        4.20        5.60      3.78 o
   3  11  11        3.60        2.61      3.39 o
   4  11  11        0.48       -2.95      2.95 o
   5  11  11        2.83        2.61      4.43 o
   6  11  11        1.89        1.56      4.43 o
   7  11  11        4.00        2.28      3.63 o
   1  12  11        6.45       -0.94      3.04 o
   2  12  11        9.50       20.12      3.59 o
   3  12  11        0.87        0.13      4.04 o
   4  12  11        2.07       -0.26      4.69 o
   5  12  11        8.24       -0.78      4.69 o
   6  12  11        3.25        5.99      5.21 o
   0  13  11        0.03       -1.04      4.43 o
   1  13  11        1.80        1.27      5.21 o
   2  13  11        1.58       -2.48      3.32 o
   3  13  11        6.36        7.82      5.21 o
   4  13  11        1.33       10.69      5.21 o
   5  13  11        3.67        5.47      5.47 o
   1  14  11        0.62       -0.52      4.95 o
   2  14  11        6.56       11.99      5.47 o
   3  14  11        2.18        0.26      5.47 o
   0   0  12       33.69       27.11      4.69 o
   2   0  12       27.31       39.10      5.21 o
   4   0  12        0.50       -0.52      3.39 o
   6   0  12        6.11        5.73      3.91 o
   8   0  12        3.54       -3.39      3.39 o
  10   0  12        5.78       12.77      4.95 o
   1   1  12       77.96       92.08      4.36 o
   2   1  12       23.75       27.38      3.32 o
   3   1  12        5.43        5.20      4.04 o
   4   1  12        8.07        5.96      4.43 o
   5   1  12        0.43       -2.48      2.48 o
   6   1  12        0.92       -0.52      2.87 o
   7   1  12       13.75       11.31      2.85 o
   8   1  12        2.11        3.39      2.76 o
   9   1  12        1.32        2.90      3.00 o
  10   1  12        2.06        3.65      3.39 o
   0   2  12        4.38        5.99      3.65 o
   1   2  12        6.37        9.45      3.65 o
   2   2  12        5.07        3.66      2.10 o
   3   2  12       22.25       26.51      3.22 o
   4   2  12        1.92        2.09      3.65 o
   5   2  12        0.96        0.92      2.48 o
   6   2  12        2.05       -0.26      2.40 o
   7   2  12       11.72       17.08      3.13 o
   8   2  12        0.95        1.20      2.67 o
   9   2  12        2.37        2.88      3.52 o
  10   2  12        1.59        3.00      3.13 o
   1   3  12        7.62       11.92      2.76 o
   2   3  12        9.53       18.20      2.85 o
   3   3  12       29.08       34.17      2.76 o
   4   3  12       11.56       10.69      2.76 o
   5   3  12        6.49        7.27      2.67 o
   6   3  12        3.28        5.37      2.67 o
   7   3  12        1.08        1.17      2.58 o
   8   3  12        5.79        7.17      2.95 o
   9   3  12        8.34       13.01      3.13 o
  10   3  12        1.57       -0.02      3.04 o
   0   4  12       11.21        7.30      3.65 o
   1   4  12        1.82        1.78      2.30 o
   2   4  12       18.43       22.32      2.95 o
   3   4  12        0.10       -1.82      1.96 o
   4   4  12       10.17       11.92      2.35 o
   5   4  12        1.69        6.38      3.65 o
   6   4  12        2.62        3.00      2.76 o
   7   4  12       11.31       13.95      2.95 o
   8   4  12        6.39       10.89      3.04 o
   9   4  12        8.07       12.20      3.52 o
   1   5  12        3.42       -2.02      2.30 o
   2   5  12        0.29        1.40      2.48 o
   3   5  12       13.74       14.25      2.76 o
   4   5  12       11.76       14.46      2.35 o
   5   5  12        1.77        2.35      2.11 o
   6   5  12        2.85        0.04      2.74 o
   7   5  12       11.23       12.10      4.04 o
   8   5  12        2.81        1.51      2.85 o
   9   5  12        4.29        4.25      3.04 o
   0   6  12       23.65       28.67      4.43 o
   1   6  12        3.25        5.99      2.58 o
   2   6  12       15.23       18.51      2.87 o
   3   6  12       22.77       18.87      3.04 o
   4   6  12        3.27        3.52      2.58 o
   5   6  12       14.86       19.09      3.49 o
   6   6  12        1.68        1.71      2.20 o
   7   6  12        3.77        4.71      2.40 o
   8   6  12        0.54       -1.75      2.85 o
   9   6  12        4.06        9.91      3.30 o
   1   7  12       13.13       17.53      2.95 o
   2   7  12       22.34       22.87      3.13 o
   3   7  12        2.23        5.50      3.00 o
   4   7  12        1.55        1.69      2.58 o
   5   7  12        0.30        1.11      2.19 o
   6   7  12        2.80        3.93      2.44 o
   7   7  12        9.88       12.73      2.70 o
   8   7  12        0.65        4.92      2.61 o
   0   8  12       16.33       25.28      4.69 o
   1   8  12        5.29        0.57      2.48 o
   2   8  12        5.88        6.39      2.76 o
   3   8  12       13.50       21.65      3.22 o
   4   8  12        0.87        0.29      3.00 o
   5   8  12        1.59       -0.52      3.91 o
   6   8  12        4.75        2.53      2.50 o
   7   8  12        2.98        1.98      2.55 o
   8   8  12        5.65       10.23      3.59 o
   1   9  12        6.70        8.21      2.95 o
   2   9  12       12.61       17.76      3.26 o
   3   9  12       10.71       16.94      3.13 o
   4   9  12        1.78        1.71      3.65 o
   5   9  12        1.63        0.82      2.85 o
   6   9  12        0.90       -1.29      2.50 o
   7   9  12        2.56       -3.30      3.30 o
   0  10  12        4.84        6.52      4.43 o
   1  10  12        2.09        2.30      2.85 o
   2  10  12        8.54       16.70      3.32 o
   3  10  12        5.28        5.99      3.13 o
   4  10  12        3.88        3.91      3.13 o
   5  10  12        2.77        1.69      3.13 o
   6  10  12        5.46        9.64      4.95 o
   1  11  12        9.41       12.09      3.41 o
   2  11  12        5.84       13.81      3.50 o
   3  11  12        0.47        0.25      5.08 o
   4  11  12        6.15        9.71      3.41 o
   5  11  12        0.62        4.43      4.69 o
   0  12  12       10.39       12.25      4.95 o
   1  12  12        3.92        9.64      3.50 o
   2  12  12       11.08       15.99      3.69 o
   3  12  12       11.24       17.34      3.87 o
   4  12  12        8.83        8.08      5.21 o
   1  13  12       13.89       20.41      4.05 o
   2   0  13        4.88        7.04      3.91 o
   4   0  13       33.79       42.75      5.47 o
   6   0  13        1.94        0.78      3.91 o
   8   0  13        4.72        3.39      3.91 o
   0   1  13        0.51        3.13      3.91 o
   1   1  13        4.43        7.04      4.17 o
   2   1  13        0.14       -2.56      2.67 o
   3   1  13       25.05       44.61      4.05 o
   4   1  13        0.40        2.54      2.67 o
   5   1  13        1.01       -0.39      2.58 o
   6   1  13        1.85       -1.75      2.67 o
   7   1  13        1.70        2.22      2.76 o
   8   1  13        0.33       -1.69      2.76 o
   1   2  13       12.21       17.95      3.04 o
   2   2  13       12.14       14.78      3.04 o
   3   2  13        2.05        3.52      2.76 o
   4   2  13        5.28       10.03      2.95 o
   5   2  13        2.75        0.59      2.67 o
   6   2  13        5.99        5.34      2.76 o
   7   2  13        3.71        3.78      2.85 o
   8   2  13        1.27        0.78      2.95 o
   0   3  13        7.54        6.52      3.91 o
   1   3  13        2.67        6.77      2.67 o
   2   3  13        1.85        1.43      2.58 o
   3   3  13       16.69       22.92      3.22 o
   4   3  13        2.58        1.14      4.69 o
   5   3  13        2.89        2.74      2.76 o
   6   3  13        0.15       -0.78      2.67 o
   7   3  13        3.63        1.01      5.08 o
   8   3  13        1.67        1.69      2.95 o
   1   4  13        9.41       14.74      2.95 o
   2   4  13        4.92        1.69      2.58 o
   3   4  13        1.15       -0.52      2.58 o
   4   4  13        7.11        5.41      2.38 o
   5   4  13        0.66       -2.67      2.67 o
   6   4  13        0.46       -2.67      2.67 o
   7   4  13        4.82        3.52      2.95 o
   8   4  13        8.66       11.03      5.21 o
   0   5  13        2.61        0.26      3.65 o
   1   5  13        2.84        4.13      2.67 o
   2   5  13        3.81       -0.65      2.58 o
   3   5  13        1.67       -2.48      2.48 o
   4   5  13        0.63        3.04      2.60 o
   5   5  13        5.65        4.26      2.41 o
   6   5  13        2.89       -1.80      5.86 o
   7   5  13        3.03        4.82      3.13 o
   1   6  13        4.44        5.12      2.87 o
   2   6  13        3.38        1.10      2.67 o
   3   6  13        0.33       -2.67      2.67 o
   4   6  13        2.72        3.09      5.34 o
   5   6  13        8.06       12.19      2.78 o
   6   6  13       12.01       14.66      3.21 o
   7   6  13        2.00        6.10      3.30 o
   0   7  13       10.96        7.30      4.17 o
   1   7  13        5.77        6.13      2.76 o
   2   7  13        4.95        9.86      3.04 o
   3   7  13        5.98        9.15      3.26 o
   4   7  13        2.16        2.14      6.26 o
   5   7  13        9.45       20.24      3.50 o
   6   7  13        1.90        3.37      2.55 o
   1   8  13        1.35        2.87      2.95 o
   2   8  13       20.21       30.76      3.69 o
   3   8  13        1.60        2.60      3.04 o
   4   8  13        4.43        2.87      3.13 o
   5   8  13        2.02       -3.04      3.04 o
   6   8  13        1.52        1.27      2.70 o
   0   9  13        8.60       16.16      4.69 o
   1   9  13        9.80       17.30      3.50 o
   2   9  13       13.45       16.49      3.41 o
   3   9  13        7.77       14.81      3.41 o
   4   9  13       15.17       18.55      6.13 o
   5   9  13        1.92        2.87      3.13 o
   1  10  13        4.65       10.17      3.32 o
   2  10  13        1.34        3.98      3.22 o
   3  10  13        5.86       14.99      3.50 o
   4  10  13        0.18        0.78      4.69 o
   0  11  13        0.38       -4.43      4.43 o
   1  11  13        3.86        4.92      3.41 o
   2   0  14       15.69       27.89      5.47 o
   4   0  14       12.16       20.33      5.21 o
   6   0  14       14.86       19.55      4.95 o
   1   1  14        3.14        8.08      4.17 o
   2   1  14        2.78        5.34      3.04 o
   3   1  14        7.25       12.48      3.13 o
   4   1  14        1.52        3.97      3.13 o
   5   1  14        1.87        3.89      3.04 o
   6   1  14        1.71        4.40      3.04 o
   0   2  14        7.37        7.04      4.17 o
   1   2  14        0.35       -0.78      2.76 o
   2   2  14        0.92       -3.13      3.91 o
   3   2  14        2.20        1.82      2.95 o
   4   2  14        0.74        4.22      3.39 o
   5   2  14        0.47        2.61      2.95 o
   6   2  14        2.42        2.22      3.91 o
   1   3  14        1.13        0.28      3.52 o
   2   3  14        0.02       -1.82      2.76 o
   3   3  14        1.29       -0.29      4.30 o
   4   3  14        5.96       13.29      3.32 o
   5   3  14        7.10        2.87      3.04 o
   6   3  14        0.33        1.17      3.04 o
   0   4  14        8.20       15.12      4.69 o
   1   4  14        2.61        7.41      3.04 o
   2   4  14        2.83        4.04      4.43 o
   3   4  14        8.21       12.90      3.22 o
   4   4  14        2.30        3.91      3.13 o
   5   4  14        6.25       12.49      6.65 o
   1   5  14        8.48        8.89      3.52 o
   2   5  14        1.92        4.08      3.13 o
   3   5  14        1.02       -2.04      3.04 o
   4   5  14        7.04        4.62      8.47 o
   5   5  14        4.08        8.90      3.52 o
   0   6  14        7.83        9.12      4.69 o
   1   6  14        4.20        6.39      3.32 o
   2   6  14        9.23       20.91      7.04 o
   3   6  14        3.17        4.85      3.65 o
   4   6  14        2.17        2.05      5.86 o
   1   7  14        0.28       -1.43      2.95 o
   2   7  14        8.23       15.94      3.50 o
   3   7  14        4.32        7.41      5.21 o
   0   8  14        1.43       13.55      4.95 o
   1   8  14        6.43       10.17      3.32 o
   2   8  14        3.58       13.70      3.50 o
   2   0  15        4.31        0.52      4.69 o
   0   1  15        4.31        7.30      4.69 o
   1   1  15        0.74       -2.61      4.17 o
   2   1  15        0.14       -1.71      3.22 o
   1   2  15        0.78       -1.04      4.30 o
   2   2  15        2.67        2.87      4.43 o
   0   3  15        3.70        4.69      4.69 o
   1   3  15        7.07       12.51      3.50 o
 
